# Supplementary material for: APRI and FIB-4 in the evaluation of liver fibrosis in chronic hepatitis C patients stratified by AST level
Source: PLoS One. 2018 Jun 28;13(6):e0199760. doi: 10.1371/journal.pone.0199760 (PMC6023204; doi:10.1371/journal.pone.0199760)
Supplement: S1 Data — (XLSX) [file pone.0199760.s030.xlsx]

## Sheet: Rawdata(N=1716)
albumin (mg/dL)	INR	bilirubin (mg/dL)	sex	age (years)	height (cm)	weight (kg)	genotype	biopsydate	start treatment date	necroinflammation score	fibrosis score	HCV RNA (IU)	AST (IU/L)	ALT (IU/L)	BMI (Kg/m2)	platelet count	APRI	FIB-4
	1.13	1.3	F	65.43	153	55	1b	1999-09-28	1999-10-07	3	3	190000	32	37	23.4952	119	0.72	2.88
	1	0	F	53.63	158	65	1b	2000-11-30	2000-12-26	7	3	1100000	50	76	26.0375	186	0.72	1.68
	1.22	0.8	M	48.66	180	69	1b	2002-11-15	2002-12-14	9	4	359312	131	161	21.2963	82	4.32	6.12
	1.03	1.3	F	44.88	165	71	2a2c	2007-06-28	2007-07-06	7	3	30167	133	146	26.079	213	1.68	2.28
	1.13	0.8	F	51.92	163	67	2a2c	2002-01-21	1999-09-23	8	4	5919	219	348	25.2174	141	4.2	4.32
4.2	1.07	1.1	M	64.62	160	69	2a2c	2007-06-29	2007-08-06	8	1		61	86	26.9531	106	1.56	3.96
	1.13	0.7	F	49.72	160	68	1b	2001-11-27	2001-12-11	5	0	42014	38	58	26.5625	117	0.84	2.16
	1.03	1.3	F	54.53	156	56	2a	1999-09-08	1999-09-20	5	0	963000	275	421	23.0112	157	4.68	4.68
	0.96	0.9	F	64.47	151	63	2b	2004-12-29	2005-01-07	8	0		174	228	27.6304	96	4.92	7.68
	1.07	0.8	M	46.4	167	67.7	2	2009-09-16	2009-10-13	9	3		199	262	24.2748	175	3.12	3.24
	1.22	0.5	M	36.64	164	76	1b	1998-07-07	1999-06-25	6	1	970600	37	97	28.257	210	0.48	0.6
	1.23	1.2	M	50.04	172	75	1b	2000-09-07	2000-09-22	6	4	345094	99	117	25.3515	157	1.68	2.88
	1.02	0.8	F	41.86	154	50	2a2c	2005-06-20	2005-06-30	8	4	1098	179	303	21.0828	74	6.48	5.76
	0.96	1.2	F	63.21		67	2a2c	2008-09-22	2008-09-24	10	1		114	213		160	1.92	3.12
	1.04	0.6	M	52.45		77	1b	2004-08-11	2004-08-17	10	1	82247	44	89		208	0.6	1.2
	1.14	0.9	F	48.93	157	49	1a	1999-05-21	1999-05-28	9	1	47000	63	83	19.8791	351	0.48	0.96
	1.12	0.6	F	45.85	160	61	2b	2004-04-16	2004-05-13	6	3	1200000	175	214	23.8281	135	3.48	4.08
	0.97	1.1	F	50.63	158	61	2a2c	2008-07-24	2008-08-05	11	2		204	317	24.4352	180	3.12	3.24
3.4	0.93	0.6	F	61.65	155	70	2a2c	2004-11-01	2004-11-12	7	4	503636	224	259	29.1363	100	6	8.64
	1.04	0.5	F	48	158	55	2a2c	1999-12-08	2000-05-16	8	0	500	85	127	22.0317	195	1.2	1.8
		0.4	M	61.75	167	62		1999-03-22	1999-06-24	2	0		68	82	22.231	116	1.56	3.96
	1.41	0.6	M	79.58	168	65		2009-07-01	2009-07-06	11	3		86	106	23.03	87	2.64	7.68
	1.12	0.5	F	54.92	159	59	2a2c	2000-02-15	2000-03-14	11	3	667000	129	149	23.3377	127	2.76	4.56
	1.14	0.7	M	50.58	172	82	1b	2001-03-12	2001-03-23	5	4	3300000	32	52	27.7177	143	0.6	1.56
	0.92	0.4	F	60.02	152	50	2a2c	2005-09-06	2005-09-28	7	3	3037	51	77	21.6413	161	0.84	2.16
	1.12	1.7	M	48.71	163	67		2002-08-12	2002-08-28	4	0		35	125	25.2174	226	0.36	0.72
		1.1	F	55.49	162	64	1b	1999-11-24	1999-12-06	5	0	1300000	43	99	24.3865	175	0.72	1.32
	1.23	0.7	F	55.66	158	54	2b	2000-02-17	2000-06-09	7	3	1598	91	185	21.6312	210	1.2	1.8
		1.5	M	50.3	173	74	1a+2	1999-07-23	1999-09-14	5	1	1200000	65	85	24.7252	168	1.08	2.16
	1.14	0.9	M	39.72	174	74	1	2003-10-07	2003-11-27	8	4	47427	98	181	24.4418	185	1.44	1.56
	1.13	0.6	M	67.48		52	1b	2002-08-26	2002-09-13	10	3	259729	68	107		207	0.84	2.16
	1.14	0.5	F	58.37	156	65	2a2c	2000-04-21	1999-03-31	8	0		172	280	26.7094	265	1.8	2.28
	1.07	0.9	M	47.73	171	73	1b	2000-04-20	2000-06-09	2	0	9679	38	51	24.965	296	0.36	0.84
	1.07	0.8	M	61.11	167	72	1b	2000-06-16	2000-07-05	5	3	3693	209	451	25.8166	154	3.72	3.96
	0.97	0.5	M	66.08	167	72	2a2c	2005-02-22	2005-03-29	9	1		135	170	25.8166	204	1.8	3.36
	1.13	0.9	M	58.99		58		1999-08-05	1999-09-03	9	4		55	48		53	2.76	8.88
	1.22	0.6	M	53.36	168	82	2a2c	2001-08-03	2001-08-13	7	3	151049	95	100	29.0533	198	1.32	2.52
	1.07	0.5	F	88.22	154	54	1b	2000-05-19	2000-05-20	5	1	54400	71	93	22.7694	132	1.44	4.92
3	1.02	1.2	F	60.24	156	53	1b	2009-03-31	2009-07-09	7	4		127	189	21.7784	95	3.6	5.88
	1.07	0.5	M	51.18	164	71	1b	2004-09-22	2004-09-30	7	1	17694	124	208	26.398	291	1.2	1.56
	1.07	0.6	M	57.72	170	72		2009-03-30	2009-04-13	6	4		203	345	24.9135	61	9	10.32
	1.23	1.2	F	68.34	163	66	1b	2002-08-15	2002-09-24	11	4	629988	78	67	24.841	80	2.64	8.16
4	1.01	1.4	F	52.96	160	60	2b	2007-02-08	2007-03-09	8	1		299	406	23.4375	323	2.52	2.4
	1.03	0.5	F	56.07	155	54	1b	2002-04-11	2002-04-30	4	0	136764	36	61	22.4766	277	0.36	0.96
	0.97	1.3	M	40.79	159	70	1b	2004-11-12	2006-08-10	8	1	66323	65	142	27.6888	252	0.72	0.84
	0.96	1	M	66.75	163	63	2b	2008-03-26	2008-04-21	11	1		92	119	23.7118	256	0.96	2.16
	0.97	0.4	M	49.05	172	63	2	2007-04-04	2007-06-15	3	2		67	155	21.2953	181	0.96	1.44
2.5	1.04	1.2	F	56.38	149	49	2a2c	2009-03-06	2009-03-18	9	2		101	145	22.0711	106	2.52	4.44
	0.95	0.4	F	75.23	155	64	1b	2009-04-17	2009-04-27	7	1		184	245	26.6389	152	3.24	5.76
	1.28	1.2	M	58.69	166	76		1998-12-22	1999-03-31	6	2	615	91	135	27.5802	160	1.56	2.88
	1.13	0.6	M	59.76	165	64	1b	1999-07-06	1999-08-10	5	0	368950	48	75	23.5078	160	0.84	2.04
	1.22	0.9	F	70.94	158	49	1b	2003-12-12	2004-01-08	10	3		119	158	19.6283	113	2.88	6
	1.13	0.7	M	66.24		73	2b	2001-12-11	2002-01-03	5	4	14031	86	139		146	1.56	3.36
	1.14	1.2	M	48.74		75	1b2b	1999-08-02	1999-08-12	7	4	599000	113	157		99	3.12	4.44
	1.25	1.4	M	53.59	176	65	1b	1999-08-31	1999-09-10	5	4	2500000	67	83	20.984	102	1.8	3.84
	1.13	1.6	M	50.27	165	74	1b	2004-06-11	2004-07-29	7	4	161597	96	92	27.1809	92	2.88	5.52
		0.8	M	47.67	176	84	1b	1999-08-09	1999-09-03	9	2	72400	96	183	27.1178	255	0.96	1.32
	1.14	0.9	M	61.29	165	70	2a2c	2000-04-18	2000-05-11	5	4	500	84	123	25.7117	117	1.92	3.96
	1.14	1.3	F	45.86	151	60	2a2c	2004-03-24	2004-04-08	9	2		274	332	26.3146	145	5.16	4.8
	1.12	0.6	F	45.14	158	66	2b	2000-08-24	2000-09-11	7	3	142874	127	205	26.4381	313	1.08	1.32
	1.22	0.9	F	59.01	152	48	2a2c	2004-10-19	2004-11-01	8	3	29091	124	151	20.7756	128	2.64	4.68
	1.15	1.5	M	60.91		65	2	2002-06-21	2002-07-17	13	0	640	65	83		208	0.84	2.04
	1.07	0	M	48.22	175	70	2a2c	2002-01-23	2002-04-03	5	0	761735	177	332	22.8571	206	2.28	2.28
	1.04	0.8	F	60.22	153	82	2a2c	2005-03-31	2005-06-23	11	4	27890	222	202	35.0293	101	6	9.36
4.4	0.93	1.2	M	52.48	160	52	1b	2005-07-07	2005-07-25	7	3	8024	60	99	20.3125	151	1.08	2.04
	1.13	1.3	M	56.92	168	82	2a2c	2003-02-10	2003-03-19	6	1	188768	129	322	29.0533	136	2.52	3
	0.91	0.8	M	77.13	168	59	2	2005-08-30	2006-03-16	7	3	266607	44	38	20.9042	137	0.84	3.96
	1.13	0.5	M	39.84	180	74	3a	2002-10-28	2002-11-21	5	0	14223	51	67	22.8395	343	0.36	0.72
	1.03	2	M	63.6	158	74	1b	2006-12-19	2007-01-05	12	3	435325	83	150	29.6427	212	1.08	2.04
	0.99	0.8	M	48.5	164	75	1b	2005-05-11	2005-05-20	5	1	101473	76	126	27.8852	145	1.44	2.28
3.8	1.12	0.7	M	45.83	170	81	1a	2008-01-14	2008-03-28	8	3		120	193	28.0277	174	1.92	2.28
	0.95	1.2	F	53.4	145	47	2a2c	2008-03-04	2008-03-19	10	2		65	101	22.3543	225	0.84	1.56
	1.01	0.6	M	58.63	173	84	1b	2007-05-15	2007-05-22	8	2		173	341	28.0664	162	2.88	3.36
	1.14	0.9	M	49.48	170	73	1b	1999-09-27	1999-12-16	5	2	548800	94	189	25.2595	126	2.04	2.64
	1.12	0.5	M	60.12	158	51	1b	1999-09-01	2000-05-31	3	2	4300000	156	221	20.4294	122	3.48	5.16
	1.07	0.9	M	58.85	165	66	2a2c	2001-03-21	2001-04-13	8	3	250001	120	162	24.2424	143	2.28	3.84
	1.13	0.9	M	50.82	165	79	1b	2002-01-28	2002-02-19	8	3	2100000	125	297	29.0175	202	1.68	1.8
	1.22	1	M	51.33	158	84	1b	2002-11-06	2002-11-29	7	3	603224	152	240	33.6484	97	4.2	5.16
	0.95	0.6	M	72.1	168	76	1b	2005-09-08	2005-09-28	7	3	3149	105	207	26.9274	147	1.92	3.6
	1.18	0.7	M	52.5		63	1b	2004-02-20	2004-04-09	10	3	640	91	131		148	1.68	2.88
		0.6	F	43.33	154	73		2000-07-20	2000-11-16	11	0		63	70	30.7809	134	1.32	2.4
4	0.9	0.7	F	47.56	158	67	1b	2005-05-05	2005-07-19	7	3	20642	62	80	26.8387	300	0.6	1.08
		0.5	F	48.24	158	55	1b	2000-06-09	2000-07-24	1	0	37041	48	51	22.0317	281	0.48	1.2
	1.07	0	M	61.53	164	69	1b	2001-03-26	2001-04-20	6	0	463988	55	95	25.6544	177	0.84	1.92
	0.97	1.1	F	58.65	165	61	1b	2008-03-03	2008-03-05	4	1		41	102	22.4059	220	0.48	1.08
	1.13	1.5	M	56.46	160	68	2a2c	2002-09-26	2002-10-16	7	3	4665	51	79	26.5625	76	1.8	4.32
3.6	1.07	1.1	M	55.72	159	67	2a2c	2005-05-14	2005-07-08	10	4	580972	139	234	26.5021	64	5.88	7.92
	1.07	0	M	46.54	174	59	2a	2008-11-13	2008-12-09	5	1		104	171	19.4874	151	1.92	2.4
		0.6	F	52.99	158	49	1b	2000-10-17	2000-12-14	4	1	141630	56	91	19.6283	263	0.6	1.2
	1.12	1.4	F	63.98	153	58		2004-06-15	2004-06-23	7	4	1500000	124	112	24.7768	220	1.56	3.36
4.4	1.05	1.3	M	65.33	158	52	1b+4	2009-02-26	2009-03-09	7	1		63	109	20.83	111	1.56	3.6
	1.23	0.8	M	64.77	152	56	1b	1999-05-10	1999-06-05	7	4	1100000	103	106	24.2382	146	1.92	4.44
		1.8	M	64.17	170	75		1998-12-04	1999-03-18	6	1		206	402	25.9516	236	2.4	2.76
		0.8	F	67.11	152	49	1a	1999-03-30	1999-04-22	7	0	1900000	322	449	21.2084	176	4.92	5.76
3.8	1.05	0.4	M	74.31	170	67	1b	2009-03-04	2009-03-16	7	1		110	113	23.1834	119	2.52	6.48
	1.22	0.9	M	53.72		58	1b	2000-03-30	2000-04-12	14	3	500	172	208		93	5.04	6.84
	0.9	1	F	47.93	152	54	2a2c	2005-05-06	2005-08-05	9	1		51	78	23.3726	223	0.6	1.2
	1.13	1.2	M	67.74	178	76	1a	1999-11-09	1999-11-18	10	0	1500000	63	97	23.9869	179	0.96	2.4
	1.04	2.4	F	60.74	151	64	1b	2009-09-08	2009-09-17	7	2	4200000	143	168	28.0689	238	1.68	2.76
	1.2	0.9	F	66.33	156	56	2a2c	2001-11-15	2001-12-07	7	4	421697	90	146	23.0112	88	2.76	5.64
3.5	0.97	1	F	71.26	154	69	1b	2007-04-23	2007-05-01	7	4		103	99	29.0943	106	2.64	6.96
4.2	0.95	1.1	M	63.91	171	60.5	1b	2007-03-01	2007-04-20	5	1		179	386	20.6901	199	2.4	2.88
	1.14	1.1	F	40.92	160	55	2a2c	2000-03-02	2000-03-16	8	0	500	225	299	21.4844	216	2.76	2.52
		0.8	F	47.05	158	70	1a	1999-04-19	1999-06-17	5	1	500	63	127	28.0404	242	0.72	1.08
	1.01	0.4	M	44.74	171	71	1b	2005-12-23	2006-02-06	5	1		139	255	24.281	147	2.52	2.64
	1.13	0.8	F	60.25	160	78	1b	2002-10-30	2002-11-18	12	0	8000000	97	100	30.4688	123	2.16	4.8
	1.13	1.6	F	46.18		59	1b	2002-05-14	2002-05-30	2	0	640	28	9		337	0.24	1.32
	1.13	0.8	M	37.87	167	65	1a	2004-09-24	2004-10-14	8	4	117983	142	249	23.3067	102	3.72	3.36
	0.94	0.9	M	53.65	170	69		2007-03-09	2007-03-19	10	1		100	137	23.8754	225	1.2	2.04
	1.2	1.1	M	46.03		77	2a2c	2001-11-19	2001-11-26	5	0	171611	184	343		164	3	2.76
	1.01	0.6	F	40.83	158	77	2a2c	2007-06-15	2007-06-25	10	2		75	84	30.8444	150	1.32	2.28
	0.91	0.4	F	55.82	150	52	2a2c	2005-01-20	2006-07-07	5	0	615	35	34	23.1111	197	0.48	1.68
	0.93	0.7	M	24.4	175	88	2a	2008-03-21	2008-04-29	7	1		50	106	28.7347	300	0.48	0.36
	1.07	0.8	M	66.21	168	68	2a2c	2005-08-30	2005-09-08	9	3	2020	228	322	24.093	119	5.16	7.08
4	0.96	0.9	M	65.11	160	58	1b	2009-09-09	2009-09-30	7	1		81	100	22.6562	298	0.72	1.8
	1.12	0.5	M	51.84	157	71	1b	2001-06-07	2001-07-06	10	1	571850	279	618	28.8044	203	3.72	2.88
	1.13	1.2	M	55.91	160	63	1b	2003-10-17	2003-11-07	9	4	364669	209	291	24.6094	73	7.68	9.36
3.7	1.12	1.2	F	47.05	158	60	1b	2009-06-17	2009-08-19	11	4	1100000	211	399	24.0346	126	4.56	3.96
	1.22	1.1	M	49.14	165	68	1b	2004-02-13	2004-04-20	8	4	84703	145	265	24.977	78	5.04	5.64
	1.14	1.1	M	57.11		73	2a2c	2001-12-04	2001-12-20	6	0	81190	53	120		149	0.96	1.8
	0.98	0.7	M	46.5	166	56		2006-02-07	2006-03-09	7	1		205	195	20.3223	129	4.32	5.28
	0.92	1	F	77.65	155	55	1b	2005-07-29	2005-08-29	7	3	314777	114	101	22.8928	142	2.16	6.24
	0.97	0.7	M	70.64	182	56	2a2c	2007-04-10	2007-04-18	10	1		170	141	16.9062	118	3.84	8.52
	1.23	1	M	65.4	166	63	2a2c	2004-05-31	2004-07-16	9	4	67300	122	93	22.8625	131	2.52	6.36
	0.95	1.5	M	47.85	165	69	2b	2005-06-28	2007-07-12	8	2		29	57	25.3443	303	0.24	0.6
	1.05	1.9	F	53.2	160	74	2a2c	2007-10-23	2007-11-08	7	3		181	253	28.9062	116	4.2	5.16
	1.07	0.5	M	43.92	168	60	2a2c	2002-04-10	2003-02-14	5	0	6504	38	54	21.2585	282	0.36	0.84
	0.9	0.5	M	19.32	176	93	1b	2008-03-10	2008-03-21	3	1		70	209	30.0232	212	0.84	0.48
	1.12	0.9	F	48.16	163	65	2a2c	2004-03-17	2004-03-25	7	0		162	379	24.4646	192	2.28	2.04
	1.14	0.6	M	63.37	165	70	1b	2002-01-16	2002-01-28	5	4	4600000	160	308	25.7117	154	2.76	3.72
	1.24	0.8	M	62.24		74	2a	1999-07-26	1999-08-04	7	2	1307	29	39		172	0.48	1.68
	1.07	0.6	F	52.94	151	61	2a2c	2000-06-29	2000-07-20	7	4	57245	136	203	26.7532	108	3.36	4.68
	1.12	0.6	M	36.05	162	62	1b	2008-04-08	2008-05-01	8	1		117	274	23.6244	211	1.44	1.2
	0.96	0.5	M	76.3	168	90	2a2c	2008-05-23	2008-06-10	10	3		101	129	31.8878	147	1.8	4.56
	1.03	1	M	54.77			1b	2004-08-23	2004-09-03	9	2		146	120		190	2.04	3.84
	0.9	0.9	M	57.86	163	62	2b	2005-07-20	2005-08-05	5	0		31	44	23.3355	256	0.36	1.08
		1.3	F	57.5	157	67	2a2c	2003-10-14	2003-11-06	10	0		140	162	27.1816	152	2.52	4.2
	1.14	1.2	M	47.43	167	75	1b	2003-12-26	2004-01-27	8	3	3700000	198	363	26.8923	147	3.6	3.36
4.1	1.05	0.7	M	64.49	168	62.5		2008-10-14	2008-10-30	8	1		82	114	22.1443	108	2.04	4.56
	1.2	0.5	F	47.21	162	65	2a2c	1999-05-18	1999-07-15	6	0	85400	140	224	24.7676	126	3	3.48
3.7	1.12	1.4	F	71.03	151	58	2a2c	2009-04-29	2009-05-07	5	4		71	80	25.4375	143	1.32	3.96
	0.97	0.6	F	55.29	164	80	2	2005-03-04	2005-03-16	10	4	56682	64	54	29.7442	142	1.2	3.36
	1.07	0.5	F	25.23	158	50	1b	2001-12-25	2002-01-07	7	0	924383	160	203	20.0288	207	2.04	1.32
	0.91	0.7	F	57.78	138	67	1b	2005-11-10	2006-01-02	8	1	246581	137	96	35.1817	97	3.84	8.28
	0.95	1.1	M	34.82	174	72	1b	2000-11-29	2000-12-15	5	0	9580	39	76	23.7812	312	0.36	0.48
	1.22	2	M	52.21	175	65	2a2c	1999-10-02	1999-10-04	3	0	288955	32	23	21.2245	76	1.08	4.56
	1.12	1.2	M	47.18	175	71	1b	2008-10-24	2008-10-28	10	1		72	114	23.1837	73	2.64	4.32
	0.96	1.5	M	47.24	165	61.5	1b	2008-12-24	2008-12-29	6	1		81	84	22.5895	177	1.2	2.4
	0.92	0.4	F	60.76	162	64	2a2c	2008-09-17	2008-09-23	8	1		57	82	24.3865	248	0.6	1.56
	1.07	1	M	55.44	178	74	1b	2005-05-11	2005-05-20	12	4		90	133	23.3556	78	3.12	5.52
	1.07	0	M	33.1	169	54	1b	2001-05-09	2001-05-31	2	0	1800000	32	50	18.9069	215	0.36	0.72
3	1.28	1.9	M	60.74	165	49	2a2c	2008-08-18	2008-08-21	10	4		127	192	17.9982	122	2.76	4.56
	1	1.1	M	36.96	183	90	2b	2007-10-24	2007-10-29	8	1		84	216	26.8745	223	0.96	0.96
	0.97	1	M	58.07	177	80	2a2c	2004-11-11	2006-01-05	7	1		49	65	25.5355	192	0.72	1.8
3.2	0.98	1.2	F	71.4	150	56		2007-12-28	2008-08-19	2	0		92	125	24.8889	146	1.68	4.08
	1.24	0.8	F	69	161	52	1	2000-12-19	2000-12-28	13	1	877537	204	223	20.061	103	5.4	9.12
	1.01	0.9	M	35.89	174	71	1b	2006-08-16	2006-08-24	8	1		65	91	23.4509	258	0.72	0.96
	1.2	1	M	29.29	169	93	1	2003-08-25	2003-09-09	8	1		168	295	32.5619	259	1.8	1.08
	1.06	0	M	31.13	173	65	1b	2000-10-18	2001-12-06	6	3		31	46	21.7181	147	0.6	0.96
	0.91	2.8	F	52.85	159	75	1b	2008-07-01	2008-07-11	9	1		49	88	29.6666	223	0.6	1.2
	1.13	1.5	M	63.78	177	95	2b	2003-01-08	2003-02-13	10	4	519679	367	138	30.3233	71	13.92	28.08
	1.23	1.3	F	70.69	150	53		2004-06-09	2004-06-21	11	4	36531	81	70	23.5556	106	2.04	6.48
	1	1.3	F	53.72	162	64	1b	2008-01-18	2008-02-14	5	4		151	143	24.3865	141	2.88	4.8
	1.15	1	M	49.88	171	88	1b	2002-07-30	2002-08-08	10	3	2600000	137	293	30.0947	120	3.12	3.36
		1	F	66.86	147	48	2a2c	1999-04-07	1999-05-11	7	4	254567	237	271	22.213	97	6.6	9.96
	1.23	0.9	M	64.85	162	65	2a2c	2003-04-24	2003-07-03	7	3	147374	41	46	24.7676	126	0.84	3.12
	0.95	1	M	40.41	166	66	1b	2006-04-03	2006-04-17	9	4	901168	107	141	23.9512	125	2.28	2.88
	1.2	0.7	F	44.33		52	1b	2002-06-17	2002-07-02	10	4	852128	70	122		204	0.96	1.32
4.9	0.98	1	M	43.41	175	72	1	2007-12-11	2007-12-20	7	1		61	147	23.5102	196	0.84	1.08
		1.1	F	61.91	156	53	2a2c	2008-03-13	2008-03-20	9	4		104	109	21.7784	270	1.08	2.28
4.4	0.98	0.6	M	47.78	174	64	2b	2008-10-15	2008-11-05	8	1		99	176	21.1389	140	1.92	2.52
	1.03	1.4	M	58.1	167	55	2a2c	2007-07-16	2007-08-03	8	1		56	107	19.721	209	0.72	1.56
	1.12	0.9	F	56.22	155	62	2a2c	2000-02-23	2000-06-09	7	4	1917	119	182	25.8065	102	3.12	4.92
3.4	1.09	0.6	M	39.35	173.5	90	1b	2009-05-25	2009-06-08	9	4		114	180	29.8981	92	3.36	3.6
2.9	0.96	0	M	73.91	160	52	1b+2	2005-08-03	2005-08-16	10	3	615	213	440	20.3125	142	4.08	5.28
	1.06	1.6	M	31.5	170	72	2a2c	2001-03-02	2001-03-09	5	0	423698	29	48	24.9135	338	0.24	0.36
4.5	1	0.7	M	33.32	172	63		2007-04-16	2007-05-10	7	4		86	96	21.2953	174	1.32	1.68
4.1	1.12	0.4	M	52.96	173	71	2	2007-06-26	2008-04-07	8	1		41	98	23.7228	110	0.96	2.04
4.3	0.94	0.9	F	58.55	150	40	2a2c	2007-04-26	2007-05-08	7	2		99	164	17.7778	138	1.92	3.24
	0.94	0.5	M	18.61	177	71	1b	2007-04-06	2007-04-27	6	1		40	85	22.6627	250	0.48	0.36
	1.12	1.2	F	52.54			2a2c	2002-03-12	2002-03-29	5	0	224061	93	122		232	1.08	1.92
	1.18	1	M	56.07	170	78	1b	1999-10-29	1999-12-17	7	0	1700000	30	53	26.9896	140	0.6	1.68
4.2	0.9	0.7	F	75.37	154	65	2	2006-11-29	2006-12-15	9	1		118	171	27.4077	197	1.56	3.48
	1.2	0.8	F	57.61	149	72		2003-09-17	2003-10-14	7	0		98	123	32.431	137	1.92	3.72
	1.07	1.7	M	69.84		168	1b	2004-08-10	2004-09-29	9	4	1000000	81	108		143	1.56	3.84
	0.99	0.6	M	39.2	159	52	3a	2006-12-26	2007-01-03	7	1		79	137	20.5688	173	1.2	1.56
	1.07	0.6	M	31.9	175	78	2a2c	2000-12-27	2001-01-09	7	0	3500000	36	69	25.4694	153	0.6	0.96
	1.22	0.8	M	24.84	168	73	3a	1999-08-16	1999-09-02	7	0	117800	127	228	25.8645	276	1.2	0.72
	0.99	1.2	M	48.19	172	62.5	1b	2006-12-01	2006-12-07	7	1		264	205	21.1263	151	4.68	5.88
	0.91	0.9	M	48.21	161	73	2a2c	2005-08-03	2005-08-11	5	1		68	126	28.1625	257	0.72	1.08
	1.23	0.4	M	59.93	163	54	2a2c	2002-09-09	2002-10-14	6	0	17420	69	132	20.3244	215	0.84	1.68
	0.96	1	F	23.52	163	55	6	2005-07-12	2005-08-23	6	0		33	33	20.7008	216	0.36	0.6
	0.98	0.7	M	52.76	160	63	1b	2007-03-12	2007-03-20	14	4		112	258	24.6094	144	2.16	2.52
	0.91	1	F	61.62	153	68	2a2c	2005-01-27	2005-02-18	5	0		23	21	29.0487	191	0.36	1.56
		0.6	M	42.32	168	83	2a2c	1998-10-28	1999-05-20	5	0		34	52	29.4076	234	0.36	0.84
	0.92	0.6	M	51.85	164	84	2b	2007-02-02	2007-02-22	7	3	2100000	63	95	31.2314	174	0.96	1.92
	0.93	0	M	67.79	168	59		2005-04-14	2005-06-06	9	0		55	113	20.9042	212	0.72	1.68
	0.88	0.7	F	49.28	160	52		2006-06-14	2006-11-01	4	0		15	18	20.3125	128	0.36	1.32
	0.94	0.8	F	37.81	166	58	1b	2006-04-28	2006-05-11	10	3	42087	165	156	21.048	223	2.04	2.28
	1	1.3	M	34.23	167	90	1b	2009-03-10	2009-03-24	8	1		96	166	32.2708	247	1.08	1.08
	1.13	2.8	M	49.52				2000-04-10	2000-04-17	6	4		137	257		143	2.64	3
	1.18	1	M	70.7		54	1b	1999-07-26	1999-08-06	9	2	615000	41	42		115	0.96	3.84
	1.07	1.7	F	49.48	157	50	1a	2005-04-26	2005-05-30	10	3	615	103	156	20.2848	142	1.92	2.88
	1.14	0.7	M	66.25	172	80	1b	2009-07-28	2009-08-15	9	3		160	181	27.0417	77	5.64	10.2
	0.92	1.5	M	26.6	176	80	1a1b	2006-08-10	2006-09-01	9	1		83	241	25.8265	228	0.96	0.6
3.1	1.18	0.9	F	51.6	156	58	2a2c	2008-05-08	2008-05-27	10	4		162	143	23.833	910	0.48	0.72
3.9	1.02	0.8	F	50.5	159	54	2a2c	2009-09-09	2009-09-30	5	2	182553	98	100	21.3599	216	1.2	2.28
	1.15	0.5	F	65.19	160	60	1b	2001-12-24	2002-02-22	5	4		102	116	23.4375	148	1.92	4.2
	0.95	1.2	F	67.79	152	36	1b+2b	2004-07-29	2004-08-13	9	1		157	244	15.5817	214	2.04	3.24
	1.13	0.4	M	40	170	80	2a2c	2002-10-17	2002-11-07	4	0	193045	146	359	27.6817	117	3.36	2.64
	0.94	0.9	F	57.56	164	69	2a2c	2008-03-31	2008-04-23	6	1		61	94	25.6544	107	1.56	3.36
	0.96	1.2	M	64.7	170	78	2a2c	2009-09-15	2009-10-01	5	1	48710	84	192	26.9896	285	0.84	1.32
	0.95	1.4	F	56.51	163	75	1b	2007-01-12	2007-01-18	9	3	784428	90	146	28.2284	129	1.92	3.24
	1.22	1	M	44.51	170	79	2a2c	2002-05-29	2002-09-19	5	2	7200000	56	125	27.3356	224	0.72	0.96
	1.14	0.7	M	46.88	170	71	1b	2000-04-29	2000-05-22	7	4	143862	61	51	24.5675	81	2.04	4.92
	1.13	0.9	M	53.2	154	55	1	2004-08-10	2004-08-31	6	1	117523	128	208	23.1911	224	1.56	2.16
		0.7	M	58.06	165	53	2b	2002-07-29	2007-01-11	5	0		361	33	19.4674	226	4.32	16.2
		0	M	49.08	159	57		2002-12-19	2003-01-03	5	0		517	1253	22.5466	165	8.52	4.32
		0.8	F	55.79	152	60	1b	2002-06-21	2002-07-03	5	3	227980	53	92	25.9695	200	0.72	1.56
	0.89	2	F	63.64	152	54	2a2c	2006-07-25	2006-07-31	10	1		97	127	23.3726	250	1.08	2.16
	1.14	1	M	59.21	165	70	2b	2003-04-15	2003-04-29	11	4	168427	221	395	25.7117	233	2.52	2.88
	1.03	0.9	M	67.95		162	2a2c	2008-09-15	2009-02-03	7	1		86	85		146	1.56	4.32
	1.15	0.9	F	55.04	157	50	2a2c	2001-09-12	2001-09-21	11	1	941543	275	540	20.2848	146	5.04	4.44
	1.07	1	M	38.67	162	63	2a2c	2004-02-09	2004-02-23	5	4	2068	129	180	24.0055	182	1.92	2.04
	1.1	0.8	F	63			2b	2004-11-10	2004-11-22	10	4	49331	170	165		208	2.16	3.96
4.6	1.14	0.8	F	63.04	158	55	1b	2008-01-22	2008-02-12	9	4		170	359	22.0317	102	4.56	5.52
4	1	1.7	M	65.61	158	69	1b	2007-05-03	2007-12-06	5	1		63	179	27.6398	156	1.08	2.04
		0.7	F	66.83	153	47		2001-04-04	2001-04-09	13	1		532	603	20.0778	124	11.64	11.64
	1.06	0.9	M	40.06	160	70	2b	2001-09-18	2001-09-28	5	0	472577	150	448	27.3438	188	2.16	1.56
	1.13	0.8	M	57.49	165	71	2a2c	2001-06-01	2001-06-04	7	0	1100000	67	302	26.079	184	0.96	1.2
	0.95	0.4	M	34.81	173	76	2a2c	2005-01-05	2005-01-21	6	1		31	89	25.3934	202	0.36	0.6
	1.14	0	F	57.79	165	53	2a2c	2001-05-17	2001-06-01	7	4	5091	93	163	19.4674	152	1.68	2.76
	1.14	0.9	M	34.46				2001-05-08	2001-05-21	6	1		41	62		169	0.6	1.08
4.1	0.87	0	M	24.29	170	58		2006-05-02	2006-05-24	7	1		55	75	20.0692	244	0.6	0.6
	1.22	1.2	M	36.25	173	60	2a2c	2001-05-24	2001-06-21	8	0	680989	67	177	20.0475	200	0.96	0.96
	1.18	0.9	F	52.24	157	60	2,1b	2001-08-21	2001-09-07	10	4	46728	110	124	24.3418	84	3.48	6.12
	0.92	0.6	M	42.27	175	85	2a2c	2005-07-08	2005-09-09	7	4	692678	47	82	27.7551	305	0.36	0.72
3.7	0.93	0.6	F	65.48	152	86	1b	2007-03-09	2007-03-23	7	3	574251	149	205	37.223	130	3.12	5.28
	1.12	0.6	F	54.93	158	65	2a2c	2006-08-10	2006-08-31	10	1		107	180	26.0375	130	2.28	3.36
	1.12	1.6	M	60.33	172	82	2a2c	2005-07-28	2005-08-05	9	3	15371	315	297	27.7177	80	10.68	13.8
	0.97	0.6	M	46.71	169	75	1b	2004-11-18	2004-11-30	5	4		66	161	26.2596	161	1.08	1.56
4	0.97	1.6	M	50.39	163	61	2a2c	2005-07-07	2005-07-21	9	4	277932	103	172	22.9591	123	2.28	3.24
	1.04	1.2	F	56.33	151	58	2a2c	2006-02-08	2006-02-17	11	4	82078	131	162	25.4375	60	5.88	9.72
	1	0.8	F	44.99	157	85	1	2004-10-12	2006-11-14	7	4	193754	32	39	34.4842	130	0.72	1.8
2.4	1.09	1.4	F	57.59	153	60	2a2c	2007-10-17	2007-11-08	11	4		127	214	25.6312	92	3.72	5.4
	1.13	0.9	M	48.78	164	59	1	2003-04-04	2003-04-21	5	4		55	85	21.9364	233	0.6	1.2
3.8	0.98	0.9	M	72.96	174	75	1b	2008-08-06	2008-08-13	7	1		200	279	24.7721	132	4.08	6.6
	1.05	1	M	47.03	174	60	6a/6c	2009-05-19	2009-06-03	8	4		214	318	19.8177	77	7.56	7.32
	1.12	0.5	M	52.54	165	59	1b	2008-10-16	2008-10-17	7	2		59	89	21.6713	84	1.92	3.96
4.6	1.03	1.1	M	36.82	170	70	6a/6b	2009-06-29	2009-07-08	7	2		58	116	24.2215	125	1.2	1.56
	0.97	1.3	M	64.15	170	86	2a2c	2009-06-23	2009-07-02	8	4		176	228	29.7578	219	2.16	3.36
	0.91	0.4	F	40.99	163	57	2b	2005-06-29	2007-03-02	7	1		87	128	21.4536	239	0.96	1.32
	1.11	1.2	M	46.08		65	1b	2009-08-11	2009-08-20	3	2	4900000	61	107		231	0.72	1.2
	1.13	0.6	M	52.31	178	71		2003-07-22	2003-08-15	6	0		48	75	22.4088	218	0.6	1.32
	1.03	1	F	43.85	146	46	2a2c	2004-07-12	2004-07-20	10	4	9289	65	84	21.58	191	0.96	1.68
	0.96	0.9	F	52.15	163	71	2b	2006-11-21	2006-11-21	11	3	3616	165	212	26.7229	149	3	3.96
	1.12	1.5	M	37.91	169	72		2003-11-03	2003-11-14	9	0		174	363	25.2092	284	1.68	1.2
	0.97	1.1	M	38.19	173	75	1b	2005-11-25	2006-10-12	7	4	563247	150	152	25.0593	121	3.36	3.84
	1.05	0.8	F	68.3	173	60	2	2008-01-17	2008-01-30	11	4		112	139	20.0475	87	3.48	7.44
		10.4	M	42.34	182	93	1b	2004-09-01	2004-09-16	7	1		130	219	28.0763	262	1.32	1.44
2.7	0.99	0.5	M	62.99	162	56	1b	2007-10-29	2007-10-30	7	1		143	364	21.3382	221	1.8	2.16
	1.07	0.6	M	51.72	161	65	1b	2004-11-05	2004-11-10	7	3	48628	131	151	25.0762	108	3.24	5.16
	1.13	1	F	67.78			2	2004-08-24	2004-09-17	9	2	6841	56	42		262	0.6	2.28
4.4	1.05	1.5	M	44.75	175	88	1b	2009-08-14	2009-08-20	10	2		61	143	28.7347	240	0.72	0.96
		0	M	40.21	170	79	1b	2008-05-01	2008-05-08	7	2		98	215	27.3356	176	1.56	1.56
3.8	0.97	0.7	M	60.01	169	78	1b	2005-04-01	2005-04-08	11	4	48226	107	119	27.31	108	2.64	5.4
	0.95	0.7	M	35.52	169	69	1b	2004-09-15	2005-03-25	12	3		44	472	24.1588	188	0.6	0.36
	0.97	0.8	M	45.88	172	70	2b	2006-02-27	2006-03-06	10	3	1048	143	194	23.6614	257	1.56	1.8
	0.88	1	F	61.99	154	62	2a2c	2006-02-17	2006-03-03	7	1		88	158	26.1427	196	1.2	2.16
4.3	1	1.1	M	56.81	179	95	2	2008-01-04	2008-01-10	3	1		75	116	29.6495	187	1.08	2.16
	1.08	1.4	F	56.9	162	52	2a2c	2006-04-25	2006-05-15	11	4	615	112	108	19.8141	111	2.76	5.52
3.7	1.01	0.9	M	47.04	178	93	1a1b	2008-03-20	2008-05-01	9	3		113	186	29.3524	213	1.44	1.8
2.5	1.08	1.6	M	68.15	173	65.5	2	2008-09-22	2008-11-26	8	2		118	157	21.8851	170	1.92	3.72
2.5	1.01	0.7	M	64.02	166	60	2a2c	2006-01-13	2006-03-10	9	1		107	254	21.7738	225	1.32	1.92
	0.95	0.6	M	47.9	167	66	2a	2008-03-27	2008-04-11	5	1		133	139	23.6653	208	1.68	2.64
	0.92	0.7	F	23.41	156	50	2	2006-06-30	2006-07-29	7	1		44	104	20.5457	217	0.6	0.48
	0.99	1.4	M	60.39	160	83	2a2c	2008-12-05	2008-12-08	7	1		81	153	32.4219	119	1.8	3.36
3	1.23	0.7	F	70.67	147	58.4	2a2c	2006-11-02	2007-06-21	7	3		68	50	27.0258	95	1.92	7.2
4.5	0.92	0.9	M	21.09	174	84.5	2b	2007-03-09	2007-03-22	5	1		83	217	27.9099	263	0.84	0.48
	0.97	0.6	M	32.45	165	65	6a/6b	2009-02-24	2009-03-11	9	1		60	108	23.8751	205	0.84	0.96
	0.94	0.4	M	37.59	165	79	2a/2c	2009-07-16	2009-08-06	5	0		86	169	29.0175	196	1.2	1.32
1.9	1.12	3.1	M	49.8	168	77	1	2008-04-09	2008-04-25	7	4		345	201	27.2817	127	7.32	9.6
2.5	1.23	1.8	M	65.81	156	55	1	2007-12-14	2007-12-20	11	4		151	83	22.6003	108	3.72	10.08
3.5	1.09	1.1	M	45.05	170	61	1b	2008-11-25	2008-12-31	7	2		129	295	21.1073	237	1.44	1.44
4.1	0.98	0.5	M	53.28	151	56	2a2c	2009-07-30	2009-12-10	5	0	18074	195	311	24.5603	179	3	3.24
	0.98	0.5	M	68.97	160	59	1b	2009-03-30	2009-06-16	8	4		94	115	23.0469	177	1.44	3.36
		1.6	F	51.08	156	63	2b	2004-03-26	2004-04-08	12	3		178	262	25.8876	157	3.12	3.6
	1.14	0	M	65.11	162	64	1b	2000-03-28	2000-04-07	3	4	538502	78	149	24.3865	161	1.32	2.64
	1.13	1	M	39.37	166	63	2a2c	2001-03-02	2001-03-23	9	0	196489	237	565	22.8625	199	3.24	1.92
	1.12	0.8	F	35.53	157	65	2a2c	2000-04-28	2000-05-15	8	0	227800	50	86	26.3702	291	0.48	0.6
		1.1	M	71.29	167	69	2a2c	2004-04-16	2004-04-23	9	3	4519	141	219	24.7409	169	2.28	3.96
		2.7	F	71.13		70		1999-09-30	1999-10-19	3	4		145	89		159	2.52	6.84
	0.94	0.5	F	54.11	162	75	1b	2008-05-16	2008-05-27	5	1		80	122	28.578	186	1.2	2.16
	0.95	1	F	60.06	156	72	2a2c	2000-11-13	2000-12-08	11	3	205118	131	159	29.5858	156	2.28	3.96
	1.07	1	M	56.93				2004-04-23	2004-05-13	4	0		120	246		167	1.92	2.64
	1.12	1.2	M	47.75	168	71		2004-08-27	2005-05-19	2	0		56	105	25.1559	222	0.72	1.2
		0	F	55.86	147	48	2a2c	1998-12-14	1999-02-04	8	2		82	93	22.213	131	1.68	3.6
	1.12	0.7	F	45.9	156	62	1b	2003-12-08	2004-02-03	6	3	3071	188	285	25.4767	138	3.72	3.72
	0.93	1	F	60.04	158	54		2005-06-06	2005-06-13	10	1		79	143	21.6312	260	0.84	1.56
	1.07	1	M	48.77		100	2a2c	2001-09-10	2001-09-27	9	0	838432	271	547		213	3.48	2.64
	1.12	0.8	F	66.45	152	55	1b	2004-09-24	2004-10-04	10	4	36847	57	70	23.8054	270	0.6	1.68
	1.12	0.7	F	46.82	165	91	2a/2c	2009-08-24	2009-09-04	9	3	71217	110	151	33.4252	184	1.56	2.28
	1.03	0.9	F	56.29	159	64	1b	2007-12-24	2008-03-21	9	0		156	260	25.3154	101	4.2	5.4
	1.12	1	F	52.64	145	51	2a2c	2004-10-28	2004-11-09	10	4	657120	72	83	24.2568	109	1.8	3.84
	1.07	1.3	F	51.27	158	62	2a2c	2000-07-17	2000-08-30	11	1	1812	74	96	24.8358	161	1.2	2.4
	1.04	1	M	44.19	171	69	2b	2005-04-07	2005-04-22	11	4	257206	79	120	23.597	86	2.52	3.72
	1.12	1	M	53	168	78	1b	2004-10-19	2004-11-01	5	3	40478	82	110	27.6361	217	1.08	1.92
	1.13	0.6	F	54.78	152	48	2b	2002-05-22	2002-06-06	6	0	3484	69	30	20.7756	122	1.56	5.64
	1.15	1.5	F	54.09	158	52	1b	2004-04-02	2004-04-12	5	4	201661	61	88	20.83	123	1.32	2.88
	1.12	0.9	M	58.97	163	61	1b	2004-12-29	2005-01-10	9	1		63	153	22.9591	171	0.96	1.8
4.1	0.97	0.9	F	61.89	164	69	2b	2005-11-21	2006-02-07	5	4	615	77	87	25.6544	148	1.44	3.48
4.3	0.9	0.2	F	39.44	156	45		2005-10-19	2005-11-25	2	1		11	9	18.4911	159	0.24	0.96
	1.13	0.8	F	55.31	152	60	1b	2004-02-06	2004-02-23	5	4	2100000	100	142	25.9695	115	2.4	4.08
	1.03	0.8	F	29.26	155	48	2a	2008-12-12	2008-12-22	7	1		68	94	19.9792	205	0.84	0.96
3.7	0.93	0.7	M	83.6	164.5	75		2006-08-08	2006-08-15	8	1		149	135	27.7159	158	2.52	6.84
	0.92	0.5	M	64.22	160	72	1b	2006-07-21	2006-07-27	7	1		148	219	28.125	154	2.64	4.2
3.8	0.98	1.1	M	62.78	163	57	1b+2b	2007-10-29	2007-11-19	8	1		59	98	21.4536	143	1.08	2.64
	0.94	1	M	76.84	158	60	2a2c	2007-04-03	2007-04-09	11	2		155	187	24.0346	202	2.04	4.32
	1.13	0.6	F	67.11	151	58	2a2c	2004-09-23	2004-10-11	8	1	327916	207	414	25.4375	334	1.68	2.04
	1.12	0.6	M	65.3	165	62	1b	2003-02-19	2003-03-07	5	0	1800000	73	128	22.7732	153	1.32	2.76
	1.12	0.8	M	45.05	177	76	2a2c	2003-11-18	2003-11-27	6	0	121999	103	180	24.2587	193	1.44	1.8
	1.01	0.9	F	52.18	163	76	2a2c	2009-05-15	2009-05-21	7	2		27	35	28.6048	121	0.6	1.92
	1.13	0.6	M	41.65	164	54	2b	2004-02-04	2004-02-13	6	3	615	182	274	20.0773	139	3.48	3.24
	1.12	1.5	F	64.46	150	74	2a2c	2004-09-03	2004-09-30	5	3		43	33	32.8889	150	0.72	3.24
	1.07	0	M	48.56	170	55	2a2c	2001-05-23	2001-06-11	11	3	87294	220	322	19.0311	207	2.88	2.88
	1.07	0.7	F	44.64	155	54	1b	1999-04-19	1999-06-17	5	0	2000000	160	306	22.4766	169	2.52	2.4
3.8	1.01	0.8	M	60.63	170	75	1b	2009-07-02	2009-07-08	8	1		69	110	25.9516	146	1.32	2.76
3.6	1.08	0	F	58.62	160	61	1b	2009-03-27	2009-04-09	8	3	10000000	163	291	23.8281	195	2.28	2.88
		0.5	F	58.9	155	72	2a2c	2000-10-09	2000-10-16	5	1	14354	67	103	29.9688	194	0.96	2.04
	1.12	0.6	M	51.23		60	2a2c	2002-07-18	2002-07-29	7	0	10534	29	50		151	0.48	1.44
	1.15	0.8	M	51.77		77	2a2c	2003-01-23	2003-02-13	5	4	287184	153	260		121	3.36	4.08
	1.15	1.8	M	46.18	167	83	2a	1999-12-13	1999-12-30	6	4	2800000	56	100	29.7608	123	1.2	2.16
4.5	1.08	1	M	66.86	173	72	1b	2008-05-14	2008-05-23	5	4		73	131	24.0569	178	1.08	2.4
4.6	1.05	1.1	M	52.72		71	1	2006-02-09	2006-02-17	9	3	162702	115	191		148	2.16	3
	1	1.4	M	50.75	167	64		2000-05-24	2006-04-25	6	0		37	78	22.9481	231	0.48	0.96
	1.14	1.4	M	52.07	164	66	1	2003-10-27	2003-11-18	8	3	289243	81	133	24.539	94	2.28	3.84
		1.5	F	66.28	150	64	2a2c	2001-08-17	2001-09-04	5	4	65218	253	386	28.4444	113	6	7.56
	0.91	0.9	F	54.47	162	76.6	2a2c	2006-10-03	2006-10-13	2	0		54	73	29.1876	277	0.48	1.2
	1.13	0.9	M	44.91	166	86	1b	1999-08-11	1999-09-03	10	4	90251	120	148	31.2092	49	6.6	9
	1.12	0.5	M	46.07	177	78	1b	2000-12-11	2000-12-19	8	4	1400000	61	112	24.8971	144	1.2	1.8
	1.12	0.7	F	56.75	148	51	2+4e	2004-09-01	2005-06-03	10	1		90	145	23.2834	122	2.04	3.48
	1.03	0.8	F	52.7	160	74		2004-02-18	2004-03-05	5	1		70	131	28.9062	196	0.96	1.68
	0.97	0.9	F	46.78	160	57	2a2c	2005-09-01	2005-09-23	10	0		147	218	22.2656	205	1.92	2.28
4.2	1.12	0.4	M	46.04	160	65	2	2009-05-01	2009-05-14	7	1		162	322	25.3906	273	1.56	1.56
	1.12	0.8	F	50.96		55	2a2c	2000-12-01	2000-12-20	10	4	229332	49	76		216	0.6	1.32
	1.01	0	F	48.73	160	60	2a	2008-10-30	2008-11-07	8	4		72	130	23.4375	208	0.96	1.44
	1.12	0.6	F	65.23	153	60		2002-01-18	2002-02-19	9	4		94	301	25.6312	194	1.32	1.8
	1.07	2.1	F	51.56	156	67	1b	1999-12-10	2000-01-04	2	4	1200000	63	90	27.5312	78	2.16	4.44
	1	0.9	F	58.85	158	56	1b	2009-07-02	2009-07-13	8	2		65	81	22.4323	211	0.84	2.04
	1.12	0.8	F	57.52	156	61	1b	2007-06-12	2007-06-21	9	4		88	107	25.0658	71	3.36	6.84
	1.22	0.9	F	55.87	156	59	1b	2003-12-09	2003-12-25	8	3	159418	96	193	24.2439	202	1.32	1.92
	1.12	0.9	F	46.73	158	54	1b	2004-02-24	2004-03-05	6	3	79679	66	98	21.6312	160	1.08	1.92
	1.22	0.9	F	62.6	150	62	2a2c	2002-12-17	2003-01-06	10	4	2100000	61	71	27.5556	146	1.08	3.12
	1.14	0	F	54.55	158	53	1b	1999-07-20	1999-08-05	8	2	1100000	74	95	21.2306	136	1.44	3
	1.14	0.7	M	62.25	173	80	1	2002-03-20	2002-03-28	6	1		73	131	26.7299	150	1.32	2.64
		1.5	M	28.91	169	79	1b	1999-03-05	1999-10-01	5	0	331718	26	26	27.6601	225	0.36	0.6
	1.15	0	M	67.56	157	63	2a2c	1999-12-14	2000-02-18	4	0	843000	35	25	25.5588	165	0.6	2.88
	1.2	0	F	54.02	160	69	1b	2003-10-21	2003-11-10	7	4	92724	91	148	26.9531	115	2.16	3.48
	1.14	0.5	F	55.98				2000-04-01	2000-05-31	7	2	127400	124	202		140	2.4	3.48
	1.12	0.5	M	52.74	175	85	2a2c	2001-11-21	2001-12-06	5	4	416850	114	175	27.7551	115	2.64	3.96
	1.03	0.5	F	55.04	163	60	1b	2004-05-26	2004-07-15	8	4	770848	49	61	22.5827	157	0.84	2.16
	0.91	1.2	F	46.47	158	51	2a2c	2005-03-16	2005-04-22	9	3		83	163	20.4294	250	0.84	1.2
	0.89	0.7	M	49.4	173	69		2006-12-21	2007-02-26	9	1		52	219	23.0546	178	0.84	0.96
4	1.03	0.7	M	66.21	163	66	1b	2005-04-14	2005-04-27	10	3	622	53	87	24.841	128	1.08	2.88
	1.03	0.8	F	61.73	157	65	2a2c	2007-12-07	2007-12-17	10	1		126	177	26.3702	202	1.68	2.88
	0.95	1.5	M	43.69	165	65	1b	2009-07-17	2009-09-07	7	1		72	1021	23.8751	105	1.8	0.96
	1.12	1.4	M	52.32	170	73	1b	2004-12-29	2005-01-13	9	1	2000000	137	318	25.2595	152	2.4	2.64
	1.23	0.9	M	64.08	165	46	1b	2004-02-19	2004-03-03	9	4	90449	432	490	16.8962	167	6.96	7.44
	0.89	1.2	M	27.26	158	69	1b	2006-07-27	2006-08-04	6	0		62	113	27.6398	247	0.72	0.6
		0.6	M	47.12	165	65	1b	2001-09-04	2001-09-21	6	2	517010	85	124	23.8751	208	1.08	1.68
	0.95	1.7	F	64.97	154	71	1b	2000-12-06	2001-02-05	5	0	339518	53	80	29.9376	147	0.96	2.64
	1.12	1.2	F	55.76	155	87	2a2c	2001-06-15	2001-07-12	8	0	500	85	82	36.2123	193	1.2	2.76
	1.01	1.1	F	45.89	167	67.5	1b	2009-07-07	2009-07-16	9	1		99	133	24.2031	206	1.32	1.92
	0.96	0.5	M	67.3	167	62		2006-05-18	2006-05-25	5	1		79	113	22.231	47	4.56	10.68
	0.97	1	F	57.75	155	53		2008-06-27	2008-07-18	7	1		165	264	22.0603	173	2.52	3.36
		1.6	F	75.74	149	58		2000-12-21	2000-12-29	5	3	3800000	26	28	26.1249	433	0.12	0.84
	1.22	0.7	F	73.19	157	76	1b	2000-03-15	2000-03-14	9	4	5891	68	51	30.8329	129	1.44	5.4
4.3	1.05	0.8	F	63.38	155	67		2007-08-21	2007-08-28	8	4		101	120	27.8876	118	2.28	4.92
	1.23	0.9	F	55.65	152	61	1b	2000-04-13	2000-04-28	5	1		53	107	26.4024	195	0.72	1.44
	1.07	1.4	F	41.71	163	53	1b	2004-12-23	2005-01-03	10	3	1800000	185	328	19.9481	254	1.92	1.68
	1.13	0.8	F	68.9		52	1b	2002-03-27	2002-04-25	10	0	2200000	279	172		293	2.52	5.04
	1	1.2	F	54.77	156	58	1b	2007-07-20	2007-07-31	4	1		66	142	23.833	250	0.72	1.2
	1.12	0.7	F	53.82	161	63	2a2c->1a	2004-06-23	2004-11-25	9	4	226947	87	113	24.3046	93	2.52	4.68
4.3	0.94	1.3	F	52.81	156	58	1b	2006-12-25	2007-01-11	10	1		75	121	23.833	174	1.2	2.04
	0.97	1	F	62.21	152	55	2a2c	2006-03-03	2008-02-15	5	1		161	143	23.8054	121	3.6	6.96
	1.12	1.3	F	51.25	149	63	2b	2000-11-08	2000-11-27	11	0	153479	141	221	28.3771	117	3.24	4.2
	0.92	0.7	F	51.6	159	60	2a2c	2007-04-20	2007-05-03	5	2		146	271	23.7332	132	3	3.48
	1.07	0.7	M	47.9		69	2a2c	1999-11-24	2000-01-14	4	0	878400	29	35		157	0.48	1.44
2.7	1.12	0	F	48.38	157	54	1b	2007-07-23	2009-07-22	8	4		81	81	21.9076	138	1.56	3.12
	0.96	1	F	64.76	160	56	1b	2008-05-19	2008-05-29	9	1		139	244	21.875	205	1.8	2.76
	1.18	0.8	F	73.28		60		2002-01-21	2002-02-28	7	4	1200000	97	73		142	1.8	5.88
		0	F	66.98		52	1b	2000-02-14	2000-04-06	4	0	51036	50	46		212	0.6	2.28
	0.95	0.7	M	35.45	167	72	1b	2005-05-03	2005-05-18	8	0		60	117	25.8166	139	1.2	1.44
	1.13	0.7	M	35.2	167	55	2a	1999-11-17	1999-11-18	7	0	55600	125	339	19.721	171	1.92	1.44
		0.9	M	52.82		75	2b	1999-10-07	1999-10-28	9	4	1900000	137	186		150	2.52	3.48
4.4	1.05	0.8	F	59.25	162	65	1	2009-01-23	2009-02-09	7	4		135	180	24.7676	95	3.84	6.24
	1.04	0.7	F	54.86	157	55	1b	2007-09-14	2007-10-04	11	2		168	236	22.3133	162	2.76	3.72
	1.03	1.2	F	58.31	154	50	2	2009-05-19	2009-06-03	8	3		96	112	21.0828	146	1.8	3.6
	0.98	1.9	F	47.27	155	57	1b	2008-03-12	2008-03-14	7	1		173	311	23.7253	167	2.76	2.76
	0.92	1.2	M	52.37	169	78	2a2c	2006-04-13	2006-04-21	9	3	3660	317	322	27.31	198	4.32	4.68
	1	1	M	47.54	168	72	1b	2009-08-26	2009-09-04	9	1	9700000	133	260	25.5102	317	1.08	1.2
	1.13	0.8	M	52.92	163	65	2b	2001-08-09	2001-08-20	9	4	164682	640	1251	24.4646	127	13.56	7.56
	1.03	1.1	F	59.46	163	67	2a2c	2004-12-24	2005-01-03	10	4	21042	233	261	25.2174	88	7.2	9.72
	1	1.3	F	60.49		75		2008-09-02	2008-09-16	7	3		175	244		99	4.8	6.84
	0.98	1.9	F	63.19	155	75	1a	2008-12-17	2009-02-24	8	3		86	103	31.2175	168	1.44	3.24
	1.07	0.9	F	60.96	160	65	1b	2001-02-28	2001-03-23	6	1	995690	196	367	25.3906	209	2.52	3
	1.13	0.5	F	43.8	168	75	2a2c	1999-08-12	1999-09-07	2	3	71200	27	38	26.5731	117	0.6	1.68
	1.17	0.6	M	57.71	167	56	2a2c	2007-12-12	2007-12-12	9	4		67	123	20.0796	76	2.4	4.56
	1.07	0.8	M	57.11	173	75	2	2000-06-23	2000-07-10	8	0	878	58	70	25.0593	124	1.32	3.24
	1.07	0.5	M	60.37	170	65	1b	2004-08-03	2004-09-02	5	1	896982	48	82	22.4914	154	0.84	2.04
	1.04	0	F	65.74	160	60	1b	2001-04-25	2001-05-11	2	4	420055	55	41	23.4375	98	1.56	5.76
	0.99	0.8	M	69.99	160	60	2a2c	2006-03-03	2006-03-15	9	1		325	513	23.4375	175	5.04	5.76
4.3	0.92	1.2	F	56.05	159.5	64.5	2a2c	2006-10-23	2006-11-20	7	3	385908	98	139	25.3535	161	1.68	2.88
	1.13	0.8	M	52.77	167	82	1b	2003-04-07	2003-04-22	7	3		114	194	29.4023	182	1.68	2.4
	1.13	0.9	F	49.59	155	58	2a2c	2002-08-06	2002-08-29	5	0	237108	74	129	24.1415	210	0.96	1.56
	1.13	0.5	F	47.55	159	67	2a2c	2002-10-07	2002-10-26	8	2	208428	39	81	26.5021	138	0.72	1.44
	0.99	0.8	M	62.83	165	73		2007-03-02	2007-03-15	10	4		97	114	26.8136	112	2.4	5.04
4	0.89	1.2	F	56.03	166	76.5	1b	2007-04-09	2007-04-25	5	1		113	194	27.7616	203	1.56	2.28
		1.2	F	60.01	166	66	2a	2000-08-21	1999-08-06	4	1	629000	27	25	23.9512	104	0.72	3.12
	1.14	0.8	F	54.29		58	1b	1999-07-08	1999-07-23	5	1	1900000	69	101		164	1.08	2.28
	1.15	0.8	M	43.12	176	65	2a2c	1999-03-22	1999-06-22	4	1		157	423	20.984	176	2.4	1.92
3	0.96	0.7	F	48.94	152	41	1b	2008-08-08	2009-04-16	5	3		109	114	17.7459	115	2.52	4.32
	1.07	0.6	M	42.48	169	63	1b	2002-08-02	2002-08-22	6	1	28183	26	48	22.0581	288	0.24	0.6
	0.97	1.2	F	60.22	156	52	1b	2007-11-07	2007-11-08	8	1		88	182	21.3675	152	1.56	2.64
	1.12	1	M	56.36	156	50		2009-09-03	2009-09-09	5	1		129	201	20.5457	245	1.44	2.04
	1.12	0	F	63.03	150	61	1b	2003-10-22	2003-10-29	5	3	2000000	83	69	27.1111	161	1.44	3.96
	1.01	0.7	M	45.7		90	1a	2009-08-28	2009-09-14	10	2		38	99		131	0.84	1.32
		1.6	M	74.14	168	70	2a2c	2003-01-21	2003-03-10	5	4	1702	41	56	24.8016	170	0.6	2.4
	1.23	0.8	F	48.8	156	64	2a	1999-09-15	1999-10-01	5	4	1200000	50	66	26.2985	111	1.2	2.76
		0.7	M	45.65	163	80	2a2c	2000-04-28	2000-04-27	4	1	4100000	50	84	30.1103	153	0.84	1.68
3.7	1.12	0.7	M	70.01		55	2a/2c+4e	2008-09-15	2008-09-18	8	4		134	118		140	2.64	6.12
	0.92	1.3	F	71.04	157	45	1b	2005-06-07	2006-11-21	8	1		110	143	18.2563	149	2.04	4.44
		1.2	M	67.18	159	78	1b	1999-10-20	1999-11-05	8	4	455800	46	44	30.8532	125	0.96	3.72
	0.98	0.8	F	59.36	160	57	1b	2006-02-23	2006-03-16	5	1	427708	152	219	22.2656	219	1.92	2.76
	0.94	0.6	F	48.64	160	67	2a2c	2005-09-07	2005-09-28	8	1		87	143	26.1719	226	1.08	1.56
	0.99	1	F	61.07	157	79	2a2c	2008-03-07	2008-03-18	10	4		158	123	32.05	142	3	6.12
	1.02	1	F	60.59	152	48	2a/2c	2009-09-11	2009-09-30	8	2		77	186	20.7756	128	1.68	2.64
	1.25	0.7	M	49.86	158	72	2	2002-12-23	2002-12-25	7	0	47499	46	110	28.8415	233	0.48	0.96
	1.06	2	M	45.29	163	62	2a	1999-11-18	1999-12-01	8	0	3300000	258	535	23.3355	239	2.88	2.16
		1	M	27.67			1b	1999-08-30	1999-10-19	2	0	3000000	17	21		174	0.24	0.6
	1.22	0.8	M	43.53	180	83		2003-04-22	2003-07-22	7	3		66	83	25.6173	174	1.08	1.8
	0.99	0.8	F	52.39	160	54	1b	2006-02-16	2006-03-02	8	3	431792	104	142	21.0938	129	2.16	3.6
	1.23	1.3	M	60.27	165	70	1b	2001-09-24	2001-10-08	6	1	193607	44	51	25.7117	183	0.6	2.04
	1.05	0.8	M	55.53	166	57	2a2c	2009-03-27	2009-04-10	5	1		202	401	20.6852	219	2.52	2.52
	1.13	1.3	F	66.7	160	68	1b	2002-03-22	2002-03-29	8	4	1100000	177	110	26.5625	98	4.92	11.52
	1.12	1	M	46.54			2a2c+4e	2004-03-26	2004-04-06	5	3	63383	95	138		155	1.68	2.4
	1.23	0.6	F	56.53	160	51	2a2c	2003-12-22	2004-01-08	8	1		173	165	19.9219	169	2.76	4.56
	1.23	0.9	M	51.93	159	66	1b	2000-04-07	2000-04-28	5	4	267143	72	134	26.1066	141	1.44	2.28
	1.02	0	F	47.34	155	47	1b	2008-10-29	2008-10-29	9	1		129	178	19.563	174	2.04	2.64
4.5	1.05	1.1	M	51.43	175	77	2a2c	2008-03-17	2008-04-01	8	1		74	169	25.1429	216	0.96	1.32
	1.12	0.7	M	61.26	166	80	1b	2003-01-23	2003-02-20	2	2	3000000	99	162	29.0318	187	1.44	2.52
	0.98	1.1	M	40.72	177	76	2a2c	2006-06-23	2006-07-28	7	1		47	82	24.2587	124	1.08	1.68
		1.2	M	51.99	165	60	2a2c	2002-10-28	2002-11-12	7	1	1500000	67	129	22.0386	178	0.96	1.68
	1.04	0	F	62.22	152	58	1b	2004-02-24	2004-05-03	5	3	59551	138	177	25.1039	110	3.36	5.88
	1.07	0.8	M	43.67	170	67	1b	2000-10-04	2000-10-23	6	3	4242	88	133	23.1834	154	1.56	2.16
	1.07	0.9	M	51.88	176	86	1b	2000-10-12	2000-10-26	6	1	1100000	42	50	27.7634	179	0.6	1.68
4.4	1.08	0.6	F	55.24	148	50	2a2c	2007-10-31	2007-11-05	6	1		71	81	22.8269	103	1.92	4.2
	1.12	0.7	F	58.99	158	80	2a2c	2003-12-17	2003-12-26	7	1	407505	161	312	32.0461	235	1.8	2.28
	0.95	0.5	F	60.71			1b	2004-10-21	2004-12-23	7	1		80	157		200	1.08	1.92
	0.97	0	F	45.56	166	50	2a2c	2005-06-02	2005-06-10	10	3	2478	90	175	18.1449	142	1.68	2.16
	1.12	1.5	M	54.64		65	1b	1999-02-23	1999-05-13	5	0	191200	50	113		236	0.6	1.08
	1.12	0.4	M	37.59	178	80	1	2001-02-28	2001-03-09	6	0	277388	42	95	25.2493	197	0.6	0.84
		0.9	M	63.44	161	65		2004-03-23	2004-04-08	7	3		85	163	25.0762	126	1.8	3.36
	1.13	0.5	M	49.11	173	68	2b	2000-09-01	2000-09-18	5	4	439533	44	87	22.7204	169	0.72	1.32
	1.12	0.6	F	46.61	166	65		2001-08-15	2001-09-06	6	2	3500000	116	82	23.5883	256	1.2	2.28
	1.07	1.1	M	48.36			2a2c	2000-02-16	2000-03-02	5	4	34052	50	90		129	1.08	1.92
	1.15	0.9	F	38.95	157	65	2a2c	1999-06-01	1999-07-14	7	1	1404	23	23	26.3702	150	0.36	1.2
4.2	1	1.6	M	50.41	170	79	2a2c	2008-09-30	2008-10-02	10	1		50	91	27.3356	120	1.08	2.16
	0.9	0.8	F	45.13	158	59	2a2c	2000-05-04	2000-05-24	7	0	500	79	382	23.634	274	0.72	0.72
4.2	1.03	1.1	M	55.69		165	1b	2008-07-07	2009-01-16	7	1		79	132		204	1.08	1.92
	1.12	0.6	F	69.71	153	51	1b	2008-04-22	2008-08-13	7	1		119	121	21.7865	191	1.68	3.96
	1.13	0.5	M	47.3	171	59	2	1999-12-28	2000-01-13	8	0	3000000	71	141	20.1772	110	1.8	2.52
	1.06	0.9	F	66.43	158	54		2000-07-24	2000-08-01	5	4		41	45	21.6312	84	1.32	4.8
4.6	0.98	0.5	F	46.94	160	57		2007-12-11	2008-04-23	2	0		46	89	22.2656	320	0.36	0.72
	1.07	0.9	M	58.64	170	90	1b	2000-08-23	2001-02-21	6	3	1600000	191	325	31.1419	97	5.28	6.36
4.1	0.93	0.6	F	63.52	153	54	2b	2008-10-21	2008-11-20	9	1		67	176	23.068	218	0.84	1.44
	1.13	0.9	M	44.67	180	88	1b	2002-08-15	2004-03-03	7	3	109486	111	142	27.1605	103	2.88	4.08
	1.12	0.8	M	43.79	163	61	1b	2001-01-05	2001-01-31	8	3	123619	102	225	22.9591	143	1.92	2.04
		0	M	51.48	160	65	2b	2007-02-06	2007-09-13	2	0		26	22	25.3906	131	0.48	2.16
	1.07	1.3	F	48.57	155	64	1	2004-05-03	2004-06-24	5	0	271791	258	348	26.6389	171	4.08	3.96
	1.07	0.9	M	33.4	159	69	2a	1999-09-28	1999-09-21	5	0	1300000	40	44	27.2932	232	0.48	0.84
		1.1	F	41.81	151	52	2b	2002-12-04	2002-12-30	7	1	299033	73	148	22.806	280	0.72	0.84
	1.07	0.7	M	36.11		82	2a2c	2001-05-04	2001-05-16	3	3	28203	190	129		256	2.04	2.4
	1.15	1	M	63.87	165	76	2b	2004-02-10	2004-02-24	9	4	2538	262	365	27.9155	166	4.32	5.28
4.2	0.95	1	M	49.82	164	62	1b	2005-07-14	2005-08-18	8	1		56	82	23.0517	96	1.56	3.24
	0.91	0.9	F	63.34	162	60	1b	2007-03-13	2007-04-02	7	1		110	116	22.8624	229	1.32	2.88
3.6	1.05	1	F	64.51	153	60	1b	2006-07-21	2006-07-27	9	4	118494	87	85	25.6312	47	5.04	12.96
4.4	0.95	0.9	F	64.62	144	49	1b	2008-09-15	2008-09-15	5	1		103	141	23.6304	159	1.8	3.48
3.7	1.14	1	F	64.83	165	67		2007-12-20	2007-12-31	5	4		154	191	24.6097	65	6.36	11.16
	1.05	0.6	F	74.23	150	57	2a2c+4e	2008-08-13	2008-08-18	10	2		63	116	25.3333	161	1.08	2.64
	1.18	0.9	F	63.1	152	52	1b	2003-11-17	2003-12-15	11	1		91	122	22.5069	88	2.76	5.88
	1.03	0.5	M	45.24	172	79	2a2c	2004-07-22	2004-08-02	10	3	12394	68	138	26.7036	196	0.96	1.32
	1.15	1.5	F	49.51	156	60	1a	2001-11-06	2001-11-29	7	0	1100000	79	71	24.6548	162	1.32	2.88
	1.22	0.9	F	61.12	152	65		2003-08-15	2003-09-04	7	3		89	172	28.1337	128	1.92	3.24
	1.06	0.6	M	60.26	162	62	1b	2001-03-22	2001-04-12	4	0	352053	62	94	23.6244	169	0.96	2.28
	1.12	2.3	F	56.44	153	66	1a	2002-04-09	2002-04-23	7	0	277898	112	191	28.1943	117	2.64	3.96
	1.14	0	M	50.37	168	78	2a	1999-12-24	1999-12-31	3	4	2300000	130	296	27.6361	99	3.6	3.84
	1.15	0.9	M	46.5	170	89	2a2c	2002-09-06	2002-09-20	7	0	2369	54	156	30.7959	124	1.2	1.68
	0.91	1.2	M	65.69	183	93	2a2c	2007-01-03	2007-02-23	8	1		165	213	27.7703	329	1.32	2.28
	1.04	0.6	F	67.44	162	69	1b	2002-03-28	2002-04-23	5	3	130289	178	154	26.2917	180	2.64	5.4
3.7	0.91	0.8	F	58.69	162	57	1b	2006-10-11	2006-11-09	7	1		73	97	21.7192	114	1.68	3.84
	0.89	1.2	M	61.92	166	74	1	2006-03-27	2006-04-06	10	3	224362	154	154	26.8544	277	1.56	2.76
	1.07	0.9	M	42.39	180	68	1	2005-04-27	2005-05-13	10	4		211	502	20.9876	158	3.6	2.52
	1.23	0.5	M	51.2	168	63	2a2c	2004-03-24	2004-04-14	5	3		62	89	22.3214	177	0.96	1.92
	1.15	2.1	M	73.42	162	73		1999-10-30	1999-11-06	7	4		41	35	27.8159	61	1.8	8.4
	1.13	1	F	53.32	160	58	3a	2003-10-28	2003-12-24	10	0		174	278	22.6562	114	4.08	4.92
	1.12	0.7	F	46.44	161	71	2a2c	2003-10-20	2003-10-30	5	4	933530	212	276	27.3909	182	3.12	3.24
	0.96	0.7	M	74.06	159	56	2a2c	2005-01-18	2005-02-22	10	3	43794	206	213	22.151	133	4.2	7.8
3.1	1.13	0.5	F	54.91	156	52	2	2009-04-24	2009-05-06	7	2		166	139	21.3675	186	2.4	4.2
	1.23	0.7	F	54.51	159	53	2a2c	2001-07-06	2001-07-13	11	4	129092	121	124	20.9644	66	4.92	9
	0.94	0.7	F	46.96	150	59	1b	2004-12-17	2005-01-03	8	2		63	96	26.2222	190	0.84	1.56
4	1.03	0.4	M	66.3	165	61		2007-11-30	2007-12-06	8	1		95	138	22.4059	236	1.08	2.28
	1.03	0	M	61.59	167	71	1b	2008-02-22	2008-03-10	7	4		101	261	25.4581	164	1.68	2.4
	1.12	0	F	65.24		53	2a2c	2000-11-15	2000-12-04	7	4	12347	92	125		90	2.76	6
	1.06	0	F	70.63	162	41	2a2c	2004-09-08	2004-11-11	5	2		27	24	15.6226	246	0.24	1.56
		1.4	M	67.09	168	64	1b	2002-09-26	2002-10-17	5	0	215240	86	111	22.6757	70	3.36	7.8
	0.98	1.4	M	62.41	164	70	1b	2009-03-24	2009-04-01	9	2		110	144	26.0262	160	1.8	3.6
		1	F	64.43	153	44		2001-04-13	2001-04-24	7	4		112	125	18.7962	104	2.88	6.24
	1.03	0.4	F	52.07	161	94	1b	2009-04-24	2009-05-06	7	4		112	86	36.264	109	2.76	5.76
	1.07	1.3	F	54	158	64	2b	2000-10-30	2000-11-24	7	4	404012	148	202	25.6369	92	4.32	6.12
	0.92	1.3	F	52.96	160	71	2a2c	2005-09-09	2005-09-19	7	3	615	71	139	27.7344	179	1.08	1.8
3	0.99	1.5	F	64.61	147	50	1	2009-06-01	2009-11-26	4	4	531081	78	113	23.1385	231	0.96	2.04
	1.05	0.8	F	61.59	160	66	1b	2008-03-19	2008-03-31	7	3		194	270	25.7812	169	3.12	4.32
	1.15	0.6	F	60.99	168	68	1	2002-12-27	2003-01-16	7	3	943849	89	130	24.093	180	1.32	2.64
4.3	1.03	1.6	M	57.21	176	84	2a2c	2009-03-20	2009-04-01	8	4		134	209	27.1178	109	3.36	4.92
	1.06	0.8	M	54.33	168	65	1b	2004-06-24	2004-07-02	8	3	156975	56	84	23.03	156	0.96	2.16
	0.96	0.7	F	60.01	153	58	1b	2007-04-06	2007-04-18	6	3		101	125	24.7768	173	1.56	3.12
	1.13	0.2	F	63.66	157	69	1b	1999-07-13	1999-07-23	7	4	145779	234	340	27.993	64	9.84	12.6
3.6	1.12	1.4	F	71.86	152	58	1b	2009-03-16	2009-03-25	11	4		190	174	25.1039	108	4.8	9.6
	1.11	1.5	F	58.2	157	80		2009-07-20	2009-08-10	9	4		139	196	32.4557	121	3.12	4.8
	1.25	1.3	M	36.96		74	1b	1999-07-07	1999-08-30	5	0	832800	29	77		332	0.24	0.36
		1.6	F	54.34	152	74		1999-06-15	1999-09-23	6	4		67	47	32.0291	49	3.72	10.8
	1.12	0.7	M	63.37	177	84		2004-12-31	2005-01-10	8	4		103	135	26.8122	87	3.24	6.48
	1.13	0.7	M	60.96	163	61	1b	2002-01-15	2002-01-28	5	1	181881	75	128	22.9591	239	0.84	1.68
	1.1	0.6	M	58.51	180	72	2a2c	2005-09-27	2006-01-06	8	3	4634	137	163	22.2222	165	2.28	3.84
	1.12	1	M	44.71	172	68	1	2004-03-10	2004-03-22	5	3	141693	58	113	22.9854	166	0.96	1.44
	1	0.6	F	59.1	155	60	1b	2008-08-19	2008-08-25	5	1		97	157	24.974	178	1.44	2.52
	1.13	0.7	F	45.04	159	58	2a2c	2004-08-16	2004-09-30	9	1	658	31	28	22.9421	222	0.36	1.2
		0	F	49.28	158	62	3a	2001-03-16	2001-03-30	3	0	115701	31	54	24.8358	246	0.36	0.84
	1.13	0.8	F	55.75		56	1	2004-08-11	2004-08-17	7	3	22990	165	231		137	3.24	4.44
	0.88	0.6	F	43.76	154	56		2006-08-14	2006-08-18	7	1		72	130	23.6127	199	0.96	1.44
	1.03	0.6	F	49.33	165	70	2a2c	2001-06-26	2001-07-17	8	1	2700000	59	84	25.7117	138	1.2	2.28
	1.12	0.9	F	59.77	168	72	1b	1999-11-04	1999-11-11	6	4	2600000	26	43	25.5102	164	0.48	1.44
3.6	0.98	0.3	M	46.06	168	77		2007-09-27	2007-10-04	10	2		75	109	27.2817	118	1.68	2.76
	1.18	0.5	M	58.51	170	64	1b	2001-10-08	2001-11-13	10	3	3200000	85	144	22.1453	120	1.92	3.48
	1.13	0.6	F	56.97	157	52		2003-03-31	2003-04-15	9	4		189	290	21.0962	98	5.16	6.48
	1.01	0	F	66.58	157	52	2a2c	2007-10-08	2007-10-17	9	1		67	82	21.0962	137	1.32	3.6
	0.94	0.7	F	50.93	154	54	1b	2007-05-21	2007-05-29	8	1		89	85	22.7694	293	0.84	1.68
	1.12	1	F	60.65		47	2b	2002-04-30	2002-05-16	5	1	1300000	158	191		193	2.16	3.6
		1.4	M	46.89	171	63	3a	1998-10-15	1999-02-26	4	0		135	206	21.5451	216	1.68	2.04
	1.07	0.7	F	71.79	156		2a2c	2004-12-15	2005-02-24	11	3	44779	158	169		140	3	6.24
	1	1.1	M	56.98	165	72		2006-08-14	2006-08-21	11	4	13045	100	164	26.4463	150	1.8	3
	1.13	0.7	M	41.53	167	71	2a2c	2001-05-29	2001-06-22	5	0	139822	86	218	25.4581	214	1.08	1.08
	1.13	0.4	F	44.33		47	1a1b	1998-09-21	1999-05-11	4	2	1300000	185	346		192	2.64	2.28
	1.07	0.8	M	52.1	167	75	1b	2002-03-30	2002-03-30	5	0	3000000	57	107	26.8923	149	1.08	1.92
	1	0.9	F	47.44	157	52	2a2c	2007-07-09	2007-07-18	6	1		126	334	21.0962	247	1.32	1.32
	1.07	0.7	F	46.57	152	64	2b	2004-04-15	2004-04-29	3	4	26085	84	81	27.7008	91	2.52	4.8
	1.13	0.8	M	37.1	186	88	2	2001-01-16	2001-02-08	7	1	636098	108	272	25.4365	108	2.76	2.28
	1.15	2.7	M	58.13	164	61	2a2c	2004-07-16	2004-07-26	7	2	2109	66	87	22.68	123	1.44	3.36
	1.13	1.4	F	65.24	158	74	1,2a2c	2000-12-05	2000-12-15	7	4	736031	49	49	29.6427	164	0.84	2.76
		0.8	F	63.99	156	48	2a2c	1999-05-18	1999-06-03	5	0	16577	42	33	19.7239	226	0.48	2.04
	1.14	0	F	57.39		54	1b	2002-08-16	2002-08-20	11	1	815735	80	365		214	0.96	1.08
	1.03	0.7	M	60.74	150	66	1b	1999-12-17	2000-01-06	5	4	3600000	88	131	29.3333	148	1.56	3.12
		1.1	F	64.24		64	2a	1999-07-02	1999-07-15	2	4	183663	59	45		99	1.56	5.76
	1.23	2.1	F	50.08	155	49	2a2c	2002-10-16	2003-03-05	10	0	1100000	68	114	20.3954	129	1.44	2.52
	0.99	1.1	F	55.14	155	75	4e+2a2c	2005-06-01	2005-06-13	10	4		140	186	31.2175	153	2.52	3.72
	1.07	0.9	M	60.27	168	75	1b	2008-04-02	2008-04-02	9	4		168	190	26.5731	113	3.96	6.48
2.4	0.92	2.4	F	53.55	152	51	2	2005-09-21	2005-09-29	8	1		52	80	22.0741	226	0.6	1.32
	1.13	0.6	M	48.27	165	72	2a2c	2002-12-19	2003-01-10	6	0	28551	55	143	26.4463	292	0.48	0.72
	1	2.6	M	75.1	155	56	1	2009-01-16	2009-03-30	7	1		89	99	23.309	201	1.2	3.36
	1.23	0.8	M	48.56	175	76	1b	2002-03-06	2002-04-10	6	1	2700000	44	79	24.8163	202	0.6	1.2
	0.94	0.6	M	51.38	170	76	2a2c	2006-06-13	2006-08-15	10	4		94	117	26.2976	177	1.44	2.52
	0.91	1.5	M	56.52	167	60	2a2c	2007-02-05	2007-03-02	8	3	94401	97	98	21.5139	190	1.32	2.88
	1.13	0.5	F	50.24	156	44		2001-10-26	2003-11-27	4	0		25	12	18.0802	263	0.24	1.32
3.4	0.98	1.2	F	60.95	166	82	1b	2004-11-03	2004-11-22	12	4	777286	362	359	29.7576	162	6	7.2
	0.9	1.1	M	54.01	160	58	2	2004-10-06	2004-11-18	9	1		115	224	22.6562	182	1.68	2.28
3.7	1.06	0.9	M	67.85	158	83	2a2c	2007-05-18	2007-06-22	5	2		117	177	33.2479	108	2.88	5.52
3.8	1.02	0.6	F	73.08	155	64	1b	2007-12-24	2008-02-15	10	2		265	325	26.6389	198	3.6	5.4
	1.13	0.8	M	40.88	170	64	1b	1999-05-26	1999-06-29	6	1	987	41	82	22.1453	201	0.6	0.96
	1.12	1.4	F	66.21	153	57	1b	2002-12-26	2003-03-11	7	0	77533	37	78	24.3496	220	0.48	1.32
	0.94	1.2	M	65.86	167	55	2	2008-07-11	2008-07-16	10	4		99	104	19.721	314	0.84	2.04
	0.9	1.2	M	62.45	168	60	1b	2005-07-08	2006-07-13	5	0		35	44	21.2585	246	0.36	1.32
	0.92	0.8	F	49.52	156	54	2a2c	2006-03-09	2006-03-14	8	1		138	252	22.1894	231	1.56	1.92
	1.06	0.8	F	48.55		54	1b	2002-10-01	2002-10-17	6	0	2400000	54	106		201	0.72	1.32
	0.93	0.7	M	48.25	170	80	2a2c	2005-09-30	2006-07-07	8	1	4209	59	105	27.6817	209	0.72	1.32
	1.22	0.3	M	54.61	174	80	1b	2002-01-02	2001-12-21	9	2	758862	236	519	26.4236	146	4.32	3.84
	1.13	1	F	50.24	115	57	1b	2001-10-23	2001-11-09	5	0	2700000	78	46	43.1002	213	0.96	2.76
	0.89	1	M	37.48	156	55	1b	2007-10-22	2007-10-25	8	1		73	123	22.6003	202	0.96	1.2
	0.94	1	F	53.52	156	78	1b	2005-02-17	2005-03-01	11	1		52	81	32.0513	230	0.6	1.32
	1.13	0.8	F	39.78		60	1b	2000-04-06	2000-04-17	11	4	53200	58	68		122	1.32	2.28
	1.03	3	M	66.81		164	2b	2009-01-09	2009-02-04	9	2		130	135		107	3.24	6.96
	1.03	0.7	F	50.73	150	54	1,2	2000-07-27	2000-08-16	7	3	587636	102	130	24	245	1.08	1.8
	1.03	1.2	M	60.34		80	2	2001-03-09	2001-03-26	5	3	594863	37	40		201	0.48	1.8
4.2	0.9	0.9	F	66.02	150	58	1b	2005-03-10	2005-03-21	10	3	275289	84	84	25.7778	290	0.84	2.04
	0.9	1.1	F	34.88	157	48		2005-07-19	2005-08-26	7	0		137	213	19.4734	212	1.8	1.56
	1.12	0.7	F	52.43	155	80	1b	2000-04-19	2000-05-11	7	4		109	112	33.2987	114	2.64	4.68
	1.07	1.1	F	46.15	150	62	1	2001-10-25	2001-11-07	5	0	3300000	102	192	27.5556	225	1.2	1.56
	0.92	1.2	M	53.05	178	85	2a	2008-02-25	2008-03-26	7	2		108	216	26.8274	161	1.8	2.4
	0.96	1	M	63.73	162	55	2a2c	2006-10-11	2006-11-17	10	1		57	101	20.9572	137	1.08	2.64
	0.97	0.7	F	60.89	155	53	2	2005-04-19	2005-07-21	9	4	59471	195	171	22.0603	98	5.4	9.24
	1.13	0.7	M	46.68	167	62	2a2c	2001-11-26	2001-12-11	2	0	970110	46	32	22.231	191	0.6	2.04
4.2	0.96	1.4	M	49.08	172	76	1b	2004-02-02	2005-05-24	5	1		55	96	25.6896	168	0.84	1.68
	1.22	0.9	F	57.29	150	43	2a2c	2002-11-12	2002-12-02	7	1	355689	111	161	19.1111	121	2.52	4.2
	0.94	0.6	M	53.87	168	68	1	2005-04-27	2005-07-06	7	1		80	148	24.093	129	1.68	2.76
4.1	1.12	0.6	F	65.68	152	60	2	2007-11-07	2007-11-21	10	1		84	86	25.9695	192	1.2	3.12
	0.92	0.9	F	45.5	160	60		2007-04-19	2007-05-15	5	1		101	179	23.4375	261	1.08	1.32
		1.1	M	47.45	163	50	2a2c	2003-02-19	2003-03-11	7	0	640	40	49	18.8189	185	0.6	1.44
		1	F	44.51	155	55		1998-12-17	1999-10-07	4	1		17	18	22.8928	189	0.24	0.96
	1.02	0.8	F	51.62	153	52	2a2c	2007-11-20	2007-12-03	10	1		113	231	22.2137	187	1.68	2.04
		1.2	M	54.35	168	58	2a2c	2003-08-19	2003-08-25	6	0	15551	45	61	20.5499	224	0.6	1.44
4.3	1.12	2	F	53.29		55		2004-08-17	2004-08-25	5	4	356183	80	79		78	2.76	6.12
	0.99	1	F	55.08	154	50	2a/2c	2009-06-18	2009-06-19	10	1		72	117	21.0828	314	0.6	1.2
	0.94	0.8	M	55.3	184.5	70	2a2c	2008-10-06	2008-10-21	5	1		50	110	20.5639	137	0.96	1.92
	1.15	0.9	M	46.13	158	55	1b	2002-10-29	2002-11-29	3	0	267233	49	62	22.0317	163	0.84	1.8
	0.93	0.5	F	61.75	153	57	1b	2007-03-05	2007-03-20	11	4	185410	162	216	24.3496	153	2.88	4.44
3.8	0.96	0.8	F	57.7	149	46	1b	2006-03-01	2006-03-20	10	3	1500000	343	368	20.7198	203	4.56	5.04
	0.94	0.6	F	56.59	164	73	1a	2008-07-03	2008-07-14	10	1		64	90	27.1416	134	1.32	2.88
	0.99	0.8	F	60.62	158	46	2a2c	2008-06-10	2008-07-01	9	3		129	162	18.4265	138	2.52	4.44
	1	0.9	M	53.5	167	67	2a2c	2007-09-24	2007-10-12	10	1		88	96	24.0238	162	1.44	3
	1.07	0.7	F	64.56	150	42	1b	2003-10-31	2003-11-17	7	4	713260	87	98	18.6667	105	2.28	5.4
	0.97	0.8	F	55.51	157	49	2a2c	2003-08-07	2005-04-08	3	1		74	134	19.8791	138	1.44	2.52
	1.06	0.6	F	50.75		61	1b	1999-12-06	2000-02-17	5	0	680600	31	57		244	0.36	0.84
	1	0.6	F	54.65		55	1b	2001-04-09	2001-04-24	6	3	407123	101	179		184	1.44	2.28
	0.97	0.4	M	61.21	165	59	1b	2007-03-02	2007-03-12	6	4	2600000	61	101	21.6713	82	2.04	4.56
	1.12	1.3	F	48.07	165	70	2a2c	2002-10-17	2002-11-05	7	1	480461	37	46	25.7117	190	0.48	1.44
4.3	0.96	1	F	58.06	156	69	1b	2008-10-27	2008-11-07	8	1		85	146	28.3531	164	1.44	2.52
	1.13	0.9	F	40.31	158	50	1b	2002-03-15	2002-04-04	5	0	483548	61	120	20.0288	208	0.84	1.08
	1	0.5	F	52.82	162	68	1b	2004-07-22	2004-08-26	9	3	204284	103	137	25.9107	122	2.28	3.84
	1.22	0.6	M	61.96	165	54	2a2c	2000-04-11	2000-09-01	10	1	601168	118	174	19.8347	100	3.24	5.52
	1.22	0.7	M	41.12	172	78	2a2c	2000-01-21	2000-02-11	5	3	151000	43	79	26.3656	194	0.6	1.08
	1.01	0.9	F	64.01	152	64		2008-03-17	2008-04-21	9	3		95	125	27.7008	108	2.4	5.04
	1.14	0.8	F	53.67	157	54	2a2c	2003-11-19	2003-12-16	5	0	5777	66	93	21.9076	75	2.4	4.92
4.6	0.97	0.9	M	60.07	174	57		2003-11-25	2003-12-18	8	3	640	134	240	18.8268	155	2.28	3.36
	0.95	0.5	F	61.86	152	61	2a2c	2005-06-16	2005-06-23	10	4	159742	105	166	26.4024	112	2.52	4.56
	1.25	0.5	M	58.87			1b	1999-07-15	1999-08-04	2	0	52105	49	100		173	0.72	1.68
3.8	1.08	1.1	F	71.28	156	52		2009-09-21	2009-10-12	9	3		216	105	21.3675	103	5.64	14.64
	0.89	0.9	F	50.4	157	48		2006-03-06	2006-03-20	7	1		65	95	19.4734	202	0.84	1.68
	1.22	0.9	M	54.85	168	59	2a2c	2002-07-04	2002-07-30	6	0	640	64	29	20.9042	204	0.84	3.24
	0.97	0.7	F	57.77	154	50	2a2c	2006-04-18	2006-05-08	10	3	27074	125	166	21.0828	121	2.76	4.68
	0.9	2	M	59.95	170	61	2a2c	2004-02-16	2004-03-25	7	0	17883	59	101	21.1073	195	0.84	1.8
	1.14	0.9	F	50.68	167	57	2b	2003-10-07	2004-02-03	11	4	5603	61	82	20.4382	110	1.44	3.12
	0.94	1	M	39.74	168	77	1b	2004-07-22	2004-08-27	6	2	751891	93	186	27.2817	210	1.2	1.32
	1	0.8	M	49.26	164	68	2a2c	2000-05-13	2000-05-31	4	0		87	225	25.2826	234	0.96	1.2
	0.97	1	F	59.61	163	72	2	2004-06-25	2004-08-02	11	4		244	325	27.0993	148	4.44	5.4
	1.22	0.6	F	53.6	159	66	2a2c	2001-01-08	2001-02-06	10	3	1200000	119	165	26.1066	120	2.64	4.08
	1.07	1	F	66.52	155	68	2a2c	2001-02-08	2001-05-11	6	0	939828	56	162	28.3039	93	1.68	3.12
	1.07	0	M	66.59	163	47	1b	2008-04-01	2008-04-09	8	2		137	175	17.6898	148	2.52	4.68
4.2	0.98	0.6	F	54.21	157	45	1b	2006-10-26	2006-12-21	7	3		66	94	18.2563	76	2.4	4.8
	1.12	0.6	F	55.57	148	58	2	1999-05-11	1999-05-14	5	4	12342	91	128	26.4792	162	1.56	2.76
	0.99	0.4	F	50.15	153	52	2a2c	2008-03-03	2008-04-01	7	4		87	154	22.2137	117	2.04	3
	1.18	0.7	F	56.4		54	2	2002-07-29	2002-08-16	1	0	1500000	37	42		70	1.44	4.56
4.4	0.98	1.2	M	54.84	170	76	2b	2008-09-24	2008-10-07	8	4		279	559	26.2976	182	4.2	3.6
	0.93	1.5	M	60.71	169	72	1b	2004-07-07	2004-08-03	8	1	861697	72	200	25.2092	190	1.08	1.68
	0.9	1	F	56.29	152	68	2a2c	2006-01-05	2006-01-12	7	1	45811	101	190	29.4321	174	1.56	2.4
	1.13	0.8	M	47.53	154	57	1b2a2c	2002-07-19	2002-08-02	5	0	578334	38	40	24.0344	158	0.6	1.8
	1.28	1.9	M	60.82	174	59	2a2c	2003-10-30	2003-11-27	6	3		108	287	19.4874	134	2.16	2.88
	0.94	0.4	M	57.34	169	90	1b	2004-01-02	2004-10-07	9	1	1400000	38	37	31.5115	220	0.48	1.68
	0.96	0.7	F	55.73	155	60	2	2006-07-28	2006-08-04	8	1		50	64	24.974	139	0.96	2.52
	1.12	1.5	M	60.83		60	2a2c	2003-07-21	2003-08-08	10	0		154	302		141	3	3.84
3.6	0.95	2	F	44.96	156	50	2b	2004-02-12	2004-03-11	6	0		21	21	20.5457	140	0.36	1.44
	0.88	1.6	F	52.36	155	56	1	2007-04-02	2007-04-27	8	1		73	91	23.309	148	1.32	2.76
	1.01	1	M	70.16	168	68	1b	2006-03-10	2006-06-09	7	3	144348	134	161	24.093	67	5.4	11.04
3.8	0.94	0.7	F	66.9	152	57	2a2c	2005-08-31	2005-09-08	7	1		121	111	24.6711	154	2.16	5.04
	1.07	1.9	F	53.22	165	65	2a2c	2004-07-08	2004-08-03	11	3	384813	329	359	23.8751	111	8.04	8.28
	0.94	0.9	F	65.02	160	70	1b	2004-03-31	2004-04-08	10	4	71836	95	96	27.3438	103	2.52	6.12
		0.6	F	43.38	156	54	2a	1999-06-08	1999-08-04	6	3	16992	116	158	22.1894	244	1.32	1.68
	1.07	2.2	M	61.91	173	76	2	2009-09-18	2009-10-08	9	4		129	169	25.3934	117	3	5.28
4.2	0.96	0.9	F	58.11	155	61	1b	2009-09-21	2009-10-02	9	1	2500000	85	137	25.3902	106	2.16	3.96
		1.2	M	51.89	161	63	2a	1999-03-11	1999-04-27	6	2	19442	348	700	24.3046	162	5.76	4.2
	1.23	0.6	F	61.18	164	58		2006-03-30	2006-04-21	5	4		279	251	21.5645	38	19.8	28.32
	1.28	1	M	54.86	166	66	1b	2003-07-30	2003-08-22	4	0	129197	87	153	23.9512	133	1.8	2.88
	1.13	0.8	M	52.43	162	80	1b	2001-01-05	2001-01-18	9	4	246133	188	368	30.4832	150	3.36	3.48
	1.13	0.5	F	61.2		69	1a,2	2000-01-12	2000-01-20	2	0	500	17	14		216	0.24	1.32
	0.87	0.6	F	46.6	158	67	2a2c	2004-03-04	2004-12-02	6	1		111	118	26.8387	165	1.8	2.88
	1.12	0.9	F	44.4				2004-01-30	2004-02-12	5	0		240	394		218	3	2.52
	0.99	0.8	M	50.78	168	61	2b	2007-06-20	2007-07-02	8	1		49	95	21.6128	198	0.72	1.32
	1.15	0.5	F	49.23	160	57	2	2002-08-12	2002-08-22	6	0	459806	69	97	22.2656	162	1.2	2.16
	0.92	1	F	53.37	148	55.5	2a2c	2006-05-30	2006-06-20	6	1	51660	80	109	25.3378	157	1.32	2.64
	1.13	1.1	F	63.34	150	54	2a2c	2002-10-08	2002-10-25	6	0	219635	29	32	24	256	0.36	1.32
	1.07	0.5	F	69.37	165	56	1a	2000-01-20	2000-02-11	10	4	198600	83	124	20.5693	164	1.32	3.12
		1.1	F	57.36	150	59	1,2a2c	2002-11-12	2002-12-03	3	4	396249	50	62	26.2222	150	0.96	2.4
	1.13	0.6	F	62.28	148	49		2004-03-19	2004-05-10	5	0		61	74	22.3703	124	1.32	3.6
	0.9	0.5	F	53.22	156	50	1b	2006-12-25	2007-01-08	9	1		111	123	20.5457	269	1.08	2.04
	1.07	1.1	F	52.4	160	62	1b	2001-05-01	2001-05-10	6	0	117161	32	47	24.2188	240	0.36	0.96
	0.93	2	M	41.3			2a2c	2004-09-16	2004-09-24	7	3	60352	99	168		142	1.92	2.28
	0.98	0.5	F	52.62	163	55	2a2c	2006-04-01	2006-04-10	8	1	173340	114	156	20.7008	66	4.68	7.32
	1.12	0.9	M	45.05	162	55	1b	2009-07-27	2009-08-06	8	1		84	117	20.9572	134	1.68	2.64
	1.07	1	F	62.92	150	60	2a2c	2007-09-12	2007-09-17	8	3		162	316	26.6667	137	3.24	4.2
	0.98	0.5	F	29.39	157	46	1b	2007-07-27	2007-08-02	5	1		139	187	18.662	207	1.8	1.44
	1.13	0.7	F	54.33	160	65	2a2c	2008-07-01	2008-07-07	7	1		113	174	25.3906	179	1.68	2.64
	1.08	0.6	F	76.09	150	37	2a2c	2007-06-06	2007-06-14	13	3	163671	128	88	16.4444	110	3.12	9.48
4.6	0.91	0.6	M	58.22	162	70	1b	2004-04-09	2004-04-16	10	3		120	160	26.6728	116	2.76	4.8
	1.22	0	F	40.92	154	41	1b	2004-07-09	2004-08-13	3	0	242371	47	44	17.2879	95	1.32	3
	1.07	0.7	F	49.83	160	68	1b	2000-10-03	2000-10-17	5	4	139009	100	101	26.5625	172	1.56	2.88
	0.92	0.8	M	53.29	168	65	2a2c	2004-05-28	2004-07-01	7	2		91	143	23.03	156	1.56	2.64
	0.95	1.3	M	38.32	170	65	1b	2001-08-10	2001-08-17	5	0	861881	121	294	22.4914	129	2.52	2.04
	1.15	1.4	M	66.23	166	66	2a	1999-12-16	2000-01-04	10	3	49200	184	292	23.9512	195	2.52	3.6
	0.97	1.4	F	50.55	154	75	1b	2004-10-01	2004-10-14	11	3		278	366	31.6242	128	5.88	5.76
	0.95	0	F	56.17	157	51	2a2c	2004-02-10	2004-02-17	11	3		87	104	20.6905	76	3.12	6.36
		0.8	M	45.89	178	85	1b	2000-04-18	2000-04-18	2	4	780395	49	61	26.8274	94	1.44	3.12
	1.15	0.7	F	53.81	155	80	1b+2a2c	2004-03-11	2004-04-13	5	4	84866	287	251	33.2987	132	5.88	7.44
		0.9	M	51.88	167	72	1b	2002-10-08	2002-10-25	9	2	161239	96	110	25.8166	267	0.96	1.8
	1.22	0.8	M	67.9	163	51	2b	2000-03-14	2000-03-30	2	4	500	29	43	19.1953	139	0.6	2.16
	0.95	1.2	M	49.48	168	80	1b	2000-04-03	2000-08-17	8	3	563966	168	354	28.3447	194	2.4	2.28
	1.1	1.3	F	70.49	152	56.2	1b	2009-02-26	2009-07-08	9	3		117	120	24.3248	84	3.72	9
	1.13	1.3	M	54.82	165	69	2a2c	2000-08-08	2000-09-01	7	0	61676	185	450	25.3443	247	2.04	1.92
4.6	1	1.1	F	50.55	158	52	1b	2009-07-31	2009-08-06	10	2		97	121	20.83	167	1.56	2.64
4.3	0.94	0.7	M	63.91	166	54	1	2008-03-04	2008-03-12	10	3		131	237	19.5965	161	2.16	3.36
	1.12	0.8	M	55.22	172	70	2b	2006-02-07	2006-02-17	9	4	275705	326	484	23.6614	96	9.12	8.52
3.9	0.94	1.5	M	72.13	152	57	1b	2008-03-27	2008-05-14	3	4		75	95	24.6711	121	1.68	4.56
	1.07	0.7	M	52.36	170	75	1b	2009-01-02	2009-01-09	8	4		154	266	25.9516	112	3.72	4.44
	1.12	1.2	M	69.79	165	56	1+2a2c	2009-04-22	2009-05-08	9	4		96	107	20.5693	116	2.28	5.64
	0.9	1.2	M	58.83	150	44	2a2c	2008-02-19	2008-05-22	9	2		221	451	19.5556	369	1.56	1.68
4.2	0.91	0.8	F	66.32	157	55	1b	2005-03-04	2005-03-21	7	3	690831	192	311	22.3133	211	2.4	3.48
4.1	0.89	0.4	M	49.59	170	74	1b	2007-03-09	2007-03-09	6	4		43	63	25.6055	123	0.96	2.16
	1.12	0.8	F	45.89	162	51	2a2c	2002-09-16	2002-11-28	2	0	91068	36	76	19.433	104	0.96	1.8
	1.15	1.2	M	63.61	165	63		2001-01-16	2001-02-09	10	1		124	148	23.1405	97	3.48	6.72
		2.5	M	58.14	160	65	1b	1999-09-17	1999-10-15	7	4	41400	69	61	25.3906	165	1.08	3.12
	1.02	0.5	M	53.98	165	66	1b	2008-11-12	2008-11-19	11	3		60	90	24.2424	135	1.2	2.52
3.9	1.09	1.1	F	61.52	154	60	1b	2009-04-08	2009-05-05	7	4		127	99	25.2994	65	5.28	12.12
	1.02	1	F	53.57	148	49	2a2c	2007-07-19	2007-09-27	5	0		35	69	22.3703	249	0.36	0.96
3.5	0.93	0	F	64.91	158	61	2a2c	2006-02-21	2006-03-13	7	4	558014	145	132	24.4352	104	3.72	7.92
	1.15	0.8	M	40.1	169	65	2b	2002-01-18	2002-01-28	10	1	310615	133	347	22.7583	174	2.04	1.68
	1.13	0	M	63.14		66	1b	2001-01-31	2001-02-15	6	0	265109	86	175		150	1.56	2.76
3.7	0.87	1.6	M	63.89	169	72	1b	2006-11-14	2006-11-21	7	1		136	167	25.2092	510	0.72	1.32
	1.07	0.5	M	61.74		58	1b	2001-12-25	2002-01-03	10	1	221826	40	54		182	0.6	1.8
	1.12	1.3	M	62.57	168	70	1b	2003-01-23	2003-02-20	5	4	86592	134	251	24.8016	69	5.28	7.68
	0.94	0.9	F	55.15	150	60	1b	2007-03-27	2007-04-10	8	2		252	447	26.6667	254	2.64	2.64
	0.94	1	F	69.46	150	54	2a2c	2006-03-17	2006-04-06	8	4	67894	115	120	24	123	2.52	5.88
	1.07	1	M	64.15		62	1+2	2002-05-23	2002-05-30	4	0	4200000	63	106		266	0.6	1.44
	0.91	0.6	F	60.04			2b	2004-10-08	2004-11-12	8	4	12350	94	124		119	2.16	4.2
	1.12	1.2	F	53.19	158	60	2a2c	2002-12-09	2002-12-26	8	1	853813	46	77	24.0346	231	0.48	1.2
	1.07	0.5	M	31.18	175	76	1b	2000-01-14	2000-01-21	2	0	1100000	73	187	24.8163	303	0.6	0.6
	1.14	1.5	F	60.17	151	47	1b	2009-05-12	2009-06-04	9	4		93	98	20.6131	135	1.92	4.2
	0.93	0.6	F	53.9	158	59	2a2c	2006-03-22	2006-04-06	8	3	21073	53	74	23.634	175	0.84	1.92
	0.97	1.9	F	63.4	155	64	1	2004-07-09	2004-08-05	8	4	124968	126	154	26.6389	120	2.88	5.4
4.3	1.01	0.7	M	56.24	174	73	2b	2007-04-13	2007-04-30	5	4	1268	75	117	24.1115	116	1.8	3.36
	1.22	0.7	F	66.38		59	1b	1999-09-16	1999-09-27	5	4	787800	155	147		59	7.08	14.4
	1.12	0.7	F	54.3	156	66	1b	2002-06-07	2002-06-07	10	3	597172	120	204	27.1203	170	1.92	2.64
4.2	1.04	1.8	F	60.45	152	52	2a2c	2004-02-09	2004-06-01	8	4	1368	71	85	22.5069	135	1.44	3.48
	1.02	0	M	51.62	163	74	2a2c	2004-06-23	2004-08-12	10	2	756835	144	348	27.852	135	2.88	3
3.3	1.16	0.5	M	48.21	170	83	2b	2009-05-22	2009-08-21	7	4		145	102	28.7197	42	9.36	16.44
4	1.12	1.6	F	53.65	162	58	1b	2007-12-31	2008-02-18	11	4		116	135	22.1003	131	2.4	4.08
	1.15	0.6	M	51.74	164	58	1b	2000-04-10	2000-06-07	7	3	536800	134	192	21.5645	198	1.8	2.52
3.3	1.06	0.9	F	63.13	152	65	1b	2003-12-23	2004-02-26	9	4	330270	143	113	28.1337	82	4.68	10.32
	0.88	0.8	F	51.47	156	66	2a2c	2006-02-13	2006-02-24	5	1		56	96	27.1203	307	0.48	0.96
	1.02	0.8	F	59.23	156	68	2b	2007-10-15	2007-10-23	10	1		93	178	27.9421	204	1.2	2.04
	0.97	0.6	M	54.46			1b	2005-06-24	2005-07-04	7	0		79	143		244	0.84	1.44
		0.9	F	38.33		54	2a2c	2000-04-20	2000-04-20	1	4	2000000	77	114		169	1.2	1.68
	1.06	0.6	M	56.96	170	66	1b	2000-10-19	2000-11-06	6	3	340236	99	240	22.8374	118	2.28	3.12
	0.92	1.6	F	50.6	164	46	1	2006-07-04	2006-07-12	8	1		127	186	17.1029	106	3.24	4.44
	1.14	2.2	F	64.85	150	51	1b	2000-10-04	2000-10-26	6	3	690186	60	69	22.6667	90	1.8	5.16
	1.13	0.5	F	55.3	160	81	1b	2004-02-12	2004-05-11	7	4	8322	184	94	31.6406	92	5.4	11.4
	0.93	0.9	M	47.02	163	78	1b	2006-07-28	2006-08-11	8	1		101	217	29.3575	203	1.32	1.56
	1.12	1	F	48.3	156	56	2a2c	2002-10-09	2002-11-01	7	0	29518	42	53	23.0112	248	0.48	1.08
	1.14	1	M	42.28	176	78	2a2c	2002-02-05	2002-02-19	5	4	147991	87	227	25.1808	167	1.44	1.44
	1.13	1	F	58.21	148	64	1b	2000-09-05	2000-10-26	3	3	384880	37	46	29.2184	142	0.72	2.28
	1.04	1.1	F	57.98	164	50	2b	2007-12-07	2007-12-05	6	4		119	118	18.5901	157	2.04	4.08
4.6	1.12	0	M	40.47	169	74	2	2009-06-08	2009-06-17	8	2		50	128	25.9095	250	0.6	0.72
	1.01	0.7	M	48.2	162	59	2a/2c	2006-07-31	2006-08-10	11	3	615	173	273	22.4813	91	5.16	5.52
		0.9	F	61.23		60	1b2b	2000-11-14	2000-12-11	11	3	607194	461	366		74	16.8	19.92
	1.13	1.2	F	54.62	151	55	1b	2001-02-08	2001-02-23	6	0	1200000	128	277	24.1217	201	1.68	2.04
		0.4	M	68.05	167	49	1b,2	2000-06-01	2000-06-09	5	3		53	71	17.5696	61	2.4	6.96
	1.07	0.9	M	69.79	162	46.5	4e	2007-07-04	2007-07-16	7	3		90	97	17.7183	138	1.8	4.68
	1.13	0.5	F	42.17	145	60	1b	1998-11-11	1998-11-20	4	1		65	126	28.5374	235	0.72	1.08
	1.12	1	F	57.07	154	60	2a2c	2004-03-05	2004-06-11	9	4	42514	70	116	25.2994	152	1.2	2.4
	1.07	0.7	F	46.63	157	44	2a2c	2002-02-05	2002-03-14	8	0	282679	94	127	17.8506	117	2.16	3.36
	1.07	0.7	F	71.76	155	54	1a1b	2002-10-02	2002-10-16	8	4	740125	130	132	22.4766	130	2.76	6.24
	1.04	1	M	55.44		75	1b	2002-07-23	2002-08-12	5	0	370680	30	32		211	0.36	1.44
	1.15	0	F	51.03		51	1b	2000-09-05	2001-02-22	6	0	332787	89	98		164	1.44	2.76
	1	1.6	M	63.6	158	75	1b	2008-12-09	2008-12-16	7	1		104	312	30.0433	215	1.32	1.8
	1.13	0.5	M	55.33	155	62	1b	2001-02-08	2001-02-27	6	0	2500000	58	93	25.8065	142	1.08	2.4
	0.97	1.1	F	68.81		62	2a2c	2002-02-20	2002-03-04	9	2	823363	259	436		120	5.88	7.08
	0.97	0.5	F	54.67	158	54	2	2008-08-27	2008-09-03	5	2		124	222	21.6312	178	1.92	2.52
	1.01	0.4	M	51.07	167	57	2a2c	2006-06-06	2006-06-14	11	1	227726	86	125	20.4382	142	1.68	2.76
3.7	1.03	0.7	M	54.84	165	62	2a/2c	2009-08-05	2009-08-11	8	2		78	115	22.7732	239	0.84	1.68
	0.97	0.6	F	30.86	161	47	2a2c	2001-07-30	2001-08-16	8	0	356829	59	73	18.132	157	0.96	1.32
	1.12	1.2	F	51.95	150	47	2a2c	2007-09-26	2007-10-11	8	2		90	135	20.8889	153	1.56	2.64
	1.15	1.4	M	60.85		64	1b	2002-09-13	2002-10-08	2	0	119208	68	148		186	0.96	1.8
	1.13	1	M	43.71	160	67	1b	2003-12-26	2004-02-10	8	4	310497	105	175	26.1719	113	2.52	3.12
	1.15	0.6	M	76.74	169	90		2006-08-11	2006-08-17	12	4	86704	152	218	31.5115	67	6.12	11.76
	1.12	0.9	F	43.12		47	2b	1999-08-24	1999-10-21	5	0	291800	36	38		175	0.6	1.44
	0.87	1	M	36.97	173	75	2a2c	2004-10-28	2004-11-18	9	2	1300000	38	85	25.0593	199	0.48	0.72
	1.06	1	M	55.91	170	71	2b	2007-07-20	2010-03-09	6	1	7932	40	75	24.5675	141	0.72	1.8
	0.88	0.8	F	71.63	156	38	1	2007-04-02	2007-04-02	7	0		59	58	15.6147	164	0.96	3.36
	1.07	0.8	F	53.08		57	2a2c	2000-09-27	2000-10-13	6	3	398447	82	124		83	2.64	4.68
	1.14	0.5	F	52.65	160	80	2a2c	2000-04-19	2000-04-28	7	4	1682	128	164	31.25	127	2.76	4.2
	1.13	1.2	F	53.11	157	62	2a	1999-05-31	1999-07-22	5	1	113400	218	303	25.1532	66	8.88	10.08
	1.03	0.8	F	56.82	153	49		2001-06-27	2001-07-11	7	0	51196	41	58	20.9321	185	0.6	1.68
4.3	0.94	0.6	F	49.34	153	49	2b	2006-03-08	2006-03-23	9	1		66	105	20.9321	198	0.96	1.56
	0.97	0	F	59.43	160	55		2006-10-02	2006-11-21	7	3		204	197	21.4844	83	6.6	10.44
	0.96	0.6	F	50.66	165	56.5	1b	2008-03-20	2008-03-24	5	1		123	216	20.753	145	2.28	2.88
		0.8	M	59.47	151	50		1998-12-21	1999-03-19	5	1		35	40	21.9289	248	0.36	1.32
	1.12	0.8	F	45.74	155	62	2a2c	2001-07-02	2001-07-23	8	0	2400000	29	62	25.8065	250	0.36	0.72
	1.22	0	F	48.61		50	2b	1999-01-12	1999-06-24	4	1		45	75		194	0.6	1.32
	1.01	0.5	F	52.13	157	65	2b	2007-09-19	2007-09-24	8	1		55	89	26.3702	172	0.84	1.8
	0.99	0.6	F	62.17	152	70	1b	2008-03-25	2008-04-05	5	2		55	80	30.2978	221	0.72	1.68
	0.95	1.4	F	57.34	158	63	1b	2008-06-03	2008-06-10	6	1		40	39	25.2363	149	0.72	2.52
	1.12	0.6	M	40.12	163	64	1	2002-01-21	2002-02-21	2	0	2000000	51	32	24.0882	294	0.48	1.2
	0.95	0.8	M	62.81		64	2a2c	2002-07-05	2002-07-30	7	4	218895	121	186		137	2.4	4.08
	1.25	1.5	M	67.7	166	75	1b+4a	2007-10-18	2007-11-23	8	1		243	499	27.2173	107	6.12	6.84
	1.05	1.1	F	54.05	156	69	1b	2007-10-19	2010-07-06	8	1	334066	39	48	28.3531	159	0.72	1.92
	1.15	0.7	M	45.22	160	70	2a2c	2000-07-03	2000-07-14	6	3	32751	98	202	27.3438	223	1.2	1.44
3.4	1.12	0.4	F	50.53	140	54	1b	2007-10-11	2007-10-11	8	4		153	161	27.551	128	3.24	4.8
	1.07	0.8	M	43.88	165	68	2a2c	2000-06-03	2000-06-14	7	4	1259	41	63	24.977	158	0.72	1.44
	0.98	0.5	F	55.05	162	67	2	2009-08-07	2009-08-24	3	4		93	147	25.5296	173	1.44	2.4
	1.03	0.8	F	47.59	156	55	2a2c	2000-12-11	2000-12-26	8	0	32378	91	225	22.6003	202	1.2	1.44
	1.07	1.5	F	33.14		45	2a2c	2002-04-08	2002-05-30	5	0	896796	29	107		320	0.24	0.24
	1.06	1.2	M	60.56	162	63.4	1b	2007-10-04	2007-10-08	8	2		92	138	24.1579	124	2.04	3.84
	1.23	0.6	M	48.9	162	70	1b	2004-03-31	2004-04-26	9	4	531880	67	99	26.6728	84	2.16	3.96
4.4	0.98	0.7	F	56.55	156	46	1b+2a2c	2008-09-26	2009-05-22	8	1		72	88	18.902	122	1.56	3.6
	1.09	1.1	M	33	175	68	1	2009-04-22	2010-05-07	5	2	2600000	142	252	22.2041	190	2.04	1.56
	1.2	1.6	F	54.78	155	71	1b	2000-07-06	2000-07-21	5	4	158000	48	73	29.5526	188	0.72	1.68
	0.94	1.3	F	70.93	158	81	1a	2006-08-29	2007-01-18	10	3		105	129	32.4467	57	4.92	11.52
4.4	1.01	0.8	F	57.88	159	52.5	1b	2009-08-05	2009-08-20	8	2		121	157	20.7666	189	1.68	3
		0.7	M	63.55	158	69		2001-08-02	2001-08-07	3	4		130	162	27.6398	165	2.16	3.96
4.3	1.03	1.2	F	52.81	156	56	2a2c	2008-09-10	2008-09-17	8	2		223	256	23.0112	146	4.08	5.04
	1	0.4	M	60.03	172	72	2a2c	2003-11-21	2003-12-19	7	3	1400000	59	79	24.3375	157	0.96	2.52
3.5	0.97	1.1	M	66.06	167	87	1b	2005-04-25	2005-05-06	9	4		162	183	31.1951	132	3.36	6
	0.94	0.6	M	59.34	165	72	1b	2006-03-23	2006-03-30	7	1		54	115	26.4463	178	0.84	1.68
	1.02	0.7	M	56	167	61		2008-08-19	2008-08-22	7	1		262	466	21.8724	104	6.84	6.48
	1.07	0.9	M	40.14	171	84	1b	2002-07-09	2003-02-28	2	0	118436	50	92	28.7268	209	0.6	0.96
	1.13	0.7	F	43.85	149	46	1b	2003-03-18	2003-04-03	6	1	691175	34	99	20.7198	199	0.48	0.72
	0.99	1	F	55.75	155	52	1b	2004-12-09	2004-12-20	10	4	735440	151	175	21.6441	115	3.6	5.52
	1.12	1.2	F	55.07	163	52	2a2c	2000-11-01	2000-11-15	9	1	640	104	98	19.5717	69	4.08	8.4
	1.03	0.9	F	53.39	160	60	1a,2	2002-04-10	2002-04-25	7	3	1800000	29	34	23.4375	181	0.48	1.44
4.8	1.04	2.8	F	59.07	154	56	2a2c	2009-04-03	2010-06-14	6	3	1636	68	88	23.6127	132	1.44	3.24
	1.07	0	M	36.12	171	78	1b	2000-06-30	2000-07-20	5	4	3582	119	221	26.6749	215	1.44	1.32
	1.12	0.4	M	62.07	170	73	1b	2003-11-28	2003-12-11	7	4	40992	138	182	25.2595	119	3.12	5.28
	0.92	0.9	M	51.21	169	82	1b	2005-02-22	2005-03-11	10	1		151	244	28.7105	201	2.04	2.52
	1.13	1.1	F	48.34	152	55	2	1999-05-27	1999-06-30	13	1	107400	194	239	23.8054	122	4.32	4.92
	1.12	1.2	M	48.85	166	79	2a2c	2001-10-16	2001-11-22	7	2	2200000	31	44	28.6689	179	0.48	1.32
4	0.94	0.6	F	68.15	155	50	1b	2006-04-06	2006-04-14	10	3		102	148	20.8117	140	1.92	4.08
	1.13	0.6	M	41.34	169	83	1b	2002-09-02	2002-09-30	8	3	103205	92	153	29.0606	148	1.68	2.04
	1.22	1.2	M	59.04	156	73	2b	2001-02-09	2001-03-15	3	0	47728	46	68	29.9967	325	0.36	0.96
	1.13	0.6	M	40.32	166	57	2a2c	2000-12-08	2001-04-10	8	0	12049	133	337	20.6852	166	2.16	1.8
	0.91	0.8	F	30.98	158	75	1b	2005-04-11	2005-05-11	5	0		41	134	30.0433	258	0.48	0.48
	1.09	0.9	F	56.51	153	57	2a2c	2008-09-02	2008-09-08	10	3		166	209	24.3496	149	3	4.32
	1.2	1.3	M	60.56	162	56	1b	2003-01-16	2003-02-13	8	4	681099	121	198	21.3382	84	3.84	6.24
	1	1.3	M	59.89	165	67	1b	2004-02-27	2004-03-05	5	3	8324	125	165	24.6097	210	1.56	2.76
	1.15	1.8	F	52.06	156	62	2	2002-05-13	2002-05-27	7	2	279854	52	79	25.4767	238	0.6	1.32
	1.13	0.8	M	45.29	162	57	2a2c	2002-06-10	2002-07-04	6	1	106497	48	91	21.7192	140	0.96	1.68
	1.2	1.1	F	54.6		69	1b+2a2c	2003-06-23	2003-07-11	5	4	137459	104	89		112	2.52	5.4
	1.03	0.6	F	37.27	159	67		2007-10-22	2007-10-24	8	1		62	134	26.5021	260	0.6	0.72
	1.12	1.2	M	63.59	165	66	2b	2002-12-09	2002-12-18	10	0	599709	178	247	24.2424	148	3.24	4.92
	1.23	0.8	M	50.44		57	1b	2000-02-17	2000-02-17	4	0	7183	34	56		158	0.6	1.44
3.3	1.07	0.6	F	64.95	148	80	2a2c	2005-12-06	2006-01-06	12	4	50981	92	97	36.523	67	3.72	9
	1.13	0.8	M	45.04	166	89	2a	1999-04-16	1999-04-29	2	3	2500000	30	49	32.2979	208	0.36	0.96
	1.13	0.7	M	37.42	173	75	2b	2000-09-28	2002-11-07	6	1	67950	83	191	25.0593	152	1.44	1.44
	0.96	0	M	30.2	179	82	3a+6a	2008-12-29	2008-12-31	11	1		492	851	25.5922	293	4.56	1.68
	1.07	0.4	M	39.82	157	50	2a2c	2000-01-28	2000-02-18	4	0	121400	53	82	20.2848	299	0.48	0.72
3.4	0.95	0.8	F	65.76	153	61	1b	2006-04-10	2006-04-21	10	1		78	102	26.0584	158	1.32	3.24
	1.03	0.9	M	45.43	170	76	1b	2008-06-18	2008-07-08	8	1		106	235	26.2976	204	1.44	1.56
	1.13	0.7	M	46.48			1b	2001-09-06	2001-09-19	7	1	7929	77	131		274	0.72	1.2
	1.05	0.8	F	67.88	156	48.5	2a2c	2009-04-01	2009-04-09	10	2		78	201	19.9293	221	0.96	1.68
	1.07	1	M	36.34	167	71	2a2c	2004-01-16	2004-03-11	6	3	204447	55	175	25.4581	134	1.08	1.08
	0.97	0.6	M	39.71	160	56	2a2c	2005-03-07	2005-03-15	7	1		51	108	21.875	179	0.72	1.08
	1.04	1	F	40.41	153	78	2a2c	2002-03-21	2002-04-25	8	0	412438	47	75	33.3205	252	0.48	0.84
	1.07	0.8	F	49.26	157	60	1b	2000-05-31	2000-06-01	5	0	1600000	92	123	24.3418	169	1.44	2.4
	1.12	0.7	M	49.3	165	65	2a2c	2003-11-12	2003-12-12	8	3	6245	37	55	23.8751	127	0.84	1.92
		1.4	M	64.56		50	1,2	2003-05-12	2003-07-07	5	0		141	277		177	2.16	3.12
		0.8	F	66.25	152	41	1	2002-08-01	2002-08-19	9	4	1600000	123	155	17.7459	94	3.48	6.96
3.9	0.9	0.9	F	50.17	155	47	2a2c	2008-03-10	2008-04-08	5	1		36	34	19.563	205	0.48	1.56
5.5	1.02	1	M	54.98	156	60	1b	2005-04-14	2005-05-12	10	4	277706	110	188	24.6548	123	2.4	3.6
3.4	1.1	0.9	F	72.77	146	61	2a2c	2007-12-11	2007-12-24	10	3		134	132	28.617	100	3.6	8.52
	0.98	0.9	F	66.77	157	54	1b	2009-01-13	2009-01-14	9	4		100	91	21.9076	119	2.28	5.88
	0.97	1	F	56.38	160	48	2	2009-03-11	2009-03-17	7	4		95	105	18.75	147	1.8	3.6
	0.94	0	F	54.5	162	72.2	2a2c	2006-05-22	2006-05-30	5	1	138724	58	86	27.5111	245	0.6	1.44
	1.13	0.3	F	52.12	154	76		2003-12-04	2004-02-17	5	0		119	111	32.0459	115	2.76	5.16
	0.95	1.2	F	51.27	151	56	1b	2002-07-01	2002-07-15	2	0	27704	36	61	24.5603	180	0.6	1.32
	0.96	0.7	M	57.64	167	70	2	2009-03-27	2009-04-01	6	1		164	312	25.0995	186	2.4	2.88
	0.97	0.8	F	51.48	150	61	1,2a2c	2003-04-14	2003-05-02	12	4	3500000	179	181	27.1111	142	3.36	4.8
	0.95	0.9	M	54.07	172	73	1b	2005-06-08	2005-06-16	5	1	43155	40	80	24.6755	171	0.6	1.44
	0.95	1.1	M	41.8	165	68	1b	2004-03-17	2004-03-30	8	3	833027	235	309	24.977	215	3	2.64
	1.13	0.7	F	52.43	153	53	1	2003-11-06	2004-02-02	5	4	565839	57	70	22.6409	95	1.68	3.72
	1.15	1	F	58.16	155	70	2a2c	2002-10-01	2002-10-11	6	1	1800000	67	105	29.1363	172	1.08	2.16
	0.92	0.8	F	56.91	153	70	1	2006-02-23	2006-03-31	6	1		55	72	29.903	224	0.72	1.68
	1.06	0.6	F	37.66		62	2a2c	2001-06-19	2001-07-06	8	0	23437	49	95		250	0.48	0.72
	0.89	0.7	F	39.99	148	65	1b	2005-05-23	2005-06-01	9	3	254017	81	187	29.6749	131	1.68	1.8
	1.12	1	M	54.25			1	2004-05-18	2004-06-23	5	0		200	350		107	5.04	5.4
	1.12	0.7	F	54.01	154	46	2a2c	2004-12-03	2004-12-15	7	2		78	117	19.3962	147	1.44	2.64
4	1.02	0.6	F	52.7	152	52	1b	2005-08-04	2005-08-11	11	3	729392	316	489	22.5069	228	3.72	3.36
		1.7	M	63.44	167	59	2a2c	2001-10-30	2001-11-14	5	1	1100000	230	371	21.1553	194	3.24	3.96
	0.91	1	M	52.01	161	62	2a2c	2004-09-24	2004-10-12	8	1	18820	51	126	23.9188	143	0.96	1.68
	1.15	2.3	M	40.94	173	69	1b	2005-02-18	2005-02-25	9	3	4400000	207	200	23.0546	264	2.16	2.28
	0.93	0.6	F	61.67			1	2004-09-17	2004-10-15	7	3	79428	174	254		157	3	4.32
	1.28	1.9	M	61.95			2a2c	2004-01-08	2004-05-25	10	4		164	197		132	3.36	5.52
	1.07	1.1	M	57.34	162	62	1b,2b	2000-09-04	2000-09-21	9	4	641354	174	174	23.6244	120	3.96	6.36
	1.14	1.1	M	42.13	166	78	1b	2003-07-15	2003-07-31	9	4	2100000	85	148	28.306	79	2.88	3.72
	0.98	1.3	M	73.88	165	56	1b	2004-12-31	2005-01-13	7	1	447990	170	215	20.5693	198	2.28	4.32
	0.92	0	F	49.57	156	55		2004-11-05	2004-11-25	10	2	66280	62	112	22.6003	187	0.84	1.56
	0.93	0.6	M	40.34	168	80	2a2c	2004-07-13	2004-08-13	6	2	32678	109	219	28.3447	204	1.44	1.44
		0.8	F	52.12	158	63	2a2c	1998-12-16	1999-12-01	7	4	6608	122	175	25.2363	78	4.2	6.12
4.5	0.96	0.8	M	38.26	180	85	2a2c	2004-12-14	2004-12-28	11	3	1631	164	279	26.2346	187	2.4	2.04
		0.9	F	40.96	157	58	1b	2001-02-09	2001-02-23	6	0	165137	101	276	23.5304	310	0.84	0.84
	1.03	0.7	M	67.44	175	56	1b	2009-10-07	2009-10-19	7	1	7400000	85	118	18.2857	191	1.2	2.76
	0.94	0.8	F	55.83	162	65	2a2c	2005-03-02	2005-03-10	10	3	62761	101	226	24.7676	117	2.28	3.24
	0.89	0.7	F	49.06	158	67	2	2006-03-09	2006-04-07	7	1	1568	81	128	26.8387	176	1.2	2.04
	1.04	0.5	F	51.04	152	61	1b	1999-11-01	1999-11-11	5	0	49200	21	20	26.4024	272	0.24	0.84
	0.96	0.6	F	53.28	143	74	2b	2005-09-09	2006-01-14	9	3	2195	136	302	36.1876	225	1.68	1.8
	1.15	1.3	F	52.27	149	64	2b	1999-04-19	1999-06-10	6	2	1300000	157	256	28.8275	213	2.04	2.4
	1.14	1	F	56.94	148	50	2a2c	2001-12-27	2002-02-21	5	4	12366	111	120	22.8269	63	4.8	9.12
	1.14	0.7	M	49.96	161	69	2a2c	2003-04-18	2003-07-18	4	0	1400000	26	28	26.6193	186	0.36	1.32
	0.94	1	M	54.85	172	68	1	2006-02-13	2006-03-10	9	3	68529	85	122	22.9854	131	1.8	3.24
	1.03	1.1	M	56.93	180	80		2008-05-29	2008-06-16	5	1		116	287	24.6914	202	1.56	1.92
	1.22	0.9	F	56.59	162	73		2001-06-18	2001-07-06	6	0	500	53	35	27.8159	143	0.96	3.6
	1.03	1.3	F	59.1	155	50	2a2c	2008-12-02	2008-12-22	10	4		144	223	20.8117	167	2.28	3.36
	1.06	0.9	M	57.4	175	74	1b->2	2000-07-22	2000-08-01	6	4		43	68	24.1633	216	0.48	1.44
		1.2	F	50.62	156	63	2a2c	2003-02-12	2003-03-17	8	0	685490	50	73	25.8876	263	0.48	1.08
4.4	0.98	0	M	32.82	176	86	1b	2007-11-13	2007-11-15	7	1		68	90	27.7634	173	1.08	1.32
	0.94	1.5	F	54.06	156	70	2a2c	2008-11-06	2008-11-25	11	2		137	247	28.764	213	1.68	2.16
	1.23	1	M	60.97		65	1b	1998-03-09	1999-07-12	3	2	479200	140	324		132	2.88	3.6
	1.2	0.8	M	60.34	167	64	2a2c	2003-10-14	2003-11-25	11	4	791243	69	107	22.9481	139	1.32	2.88
	1.12	1	F	59.87	162	90	2a2c	2007-12-05	2007-12-14	7	4		226	230	34.2936	179	3.36	5.04
	0.91	0.8	F	50.7	157	74	2a2c	2004-12-09	2005-01-25	5	0		22	19	30.0215	298	0.24	0.84
	0.97	1.2	F	66.6	160	50	4a+2a/2c	2006-05-12	2006-06-14	8	4	4702	84	106	19.5312	96	2.4	5.64
	0.96	0.5	F	41.38	164	50	2a2c	2006-06-29	2006-07-21	11	4	229158	132	196	18.5901	192	1.8	2.04
	1.13	0.6	M	57.6	165	67	2a2c	2002-03-08	2002-03-22	7	0	44079	84	135	24.6097	140	1.68	3
	1.07	0.6	M	52.77	167	70	2b	2001-11-30	2001-12-14	5	0	6100000	18	20	25.0995	282	0.12	0.72
	1.18	0.8	M	60.72		60	2	1999-10-04	1999-10-28	4	0	553800	39	95		119	0.84	2.04
4.2	0.94	0.8	F	60.43	153	57	2a2c+4e	2008-03-26	2009-11-16	2	0	104381	141	307	24.3496	136	2.76	3.6
	1.03	1.2	F	49.9	165	74	1b	2003-10-09	2004-03-22	11	4	41121	104	118	27.1809	138	2.04	3.48
4	0.96	0.4	M	30.84	172		1	2005-04-14	2005-05-02	5	1		83	195		124	1.8	1.44
	1.06	1.6	F	61.69	162	80	1b	2000-03-03	2000-03-21	5	0	3862	112	153	30.4832	147	2.04	3.84
	1.14	0.8	M	61.32	165	65	1b	1999-10-02	1999-10-02	5	4	2500000	100	179	23.8751	108	2.52	4.2
	1.12	0.9	M	71.53		52	2a2c	2000-03-10	2000-03-11	2	4	20805	49	67		181	0.72	2.4
	1.12	1.4	M	49.82	170	78	1b	2003-12-15	2005-06-03	5	1		65	133	26.9896	126	1.44	2.28
	1.01	0.5	F	40.31	161	46.5	2a2c	2007-03-26	2007-04-13	5	2		103	147	17.9391	188	1.44	1.8
	1.13	12.3	M	48.17	175	82	2a2c	2002-03-06	2002-03-27	10	1	774	153	671	26.7755	335	1.2	0.84
	0.96	1.1	F	53.89	148	62	2a2c	2003-02-26	2003-04-22	9	4	1956	159	438	28.3053	169	2.52	2.4
4.2	0.95	1	F	69.93	148	47	1	2005-09-02	2005-09-21	10	3		185	272	21.4573	150	3.36	5.28
4.6	1.03	1	M	65.5	160	64	2a2c	2009-06-05	2009-06-15	7	1		56	203	25	104	1.44	2.52
3.8	0.97	1.7	F	56.09	158	61	1b	2006-12-18	2006-12-29	8	1		112	150	24.4352	129	2.4	3.96
		0.7	F	55.81	152	44	2	2001-05-28	2002-02-28	5	0	41260	55	55	19.0443	170	0.84	2.4
	1.03	0.7	M	54.37	163	77	2a2c	2005-03-15	2005-03-25	10	3		79	119	28.9811	186	1.2	2.16
4.8	0.88	1.2	M	65.16	161	63	1b	2004-02-10	2004-02-17	8	4	2700000	91	166	24.3046	301	0.84	1.56
4.1	0.97	1.2	M	49.71	173	76	1b	2005-12-27	2006-01-19	9	3	207587	136	194	25.3934	138	2.64	3.48
	0.98	0.9	M	35.88	175.5	68	2a2c	2006-10-02	2006-11-14	8	1		36	57	22.0777	234	0.36	0.72
3.7	0.95	0.6	M	58.7	160	60	1b	2004-12-28	2005-01-10	7	3	118648	79	101	23.4375	156	1.32	3
3.1	0.91	2.1	M	62.26	162	66	1b	2004-10-15	2004-10-22	10	4	1200000	81	168	25.1486	137	1.56	2.88
		1.2	F	63.6	151	62	1b	1999-05-06	1999-06-03	7	4	97050	194	227	27.1918	117	4.44	6.96
	1.06	0	M	73.45	161	61	1	2007-05-02	2007-05-18	9	3		91	156	23.533	155	1.56	3.48
	1.13	0.9	M	43.72	160	64	2a2c	2001-10-09	2001-10-18	8	1	1200000	58	94	25	76	2.04	3.48
	1.06	0.7	M	49.82	174	83	2b	2001-08-08	2001-08-17	5	3	923973	36	59	27.4144	176	0.6	1.32
3.6	0.97	0.8	M	67.4	170	65	2a2c	2006-06-15	2006-06-22	9	1	206939	109	158	22.4914	168	1.8	3.48
	0.99	0.5	M	47.4	170	74	2a2c	2009-04-13	2009-04-16	8	1		49	85	25.6055	203	0.6	1.2
	0.93	1	F	51.04	158	75	2	2005-03-16	2005-03-28	6	3	615	100	176	30.0433	447	0.6	0.84
	1.07	1.5	M	72.3	167	55	2a2c	2004-08-24	2004-09-02	5	4	7053	102	139	19.721	115	2.4	5.4
		0.5	M	26.35	165	64	2a	1999-06-03	1999-06-11	7	0	90200	153	491	23.5078	258	1.56	0.72
3.7	1.09	0.9	F	70.78	146	64	2b	2008-06-18	2008-06-26	9	3		107	121	30.0244	76	3.84	9
	1.13	1	F	48.14			1b+2a	2003-10-15	2003-11-19	0	2		58	111		239	0.6	1.08
	0.95	1.6	F	56.04	158	68	2a2c	2006-05-15	2006-05-23	10	1	274706	85	148	27.2392	242	0.96	1.56
4.4	1.12	0.8	F	59.95		45		2004-03-02	2004-03-25	8	3		84	104		123	1.8	3.96
	1.14	1.7	M	38.85	178	102	2a2c	2000-04-21	2000-06-22	9	0	691511	98	186	32.1929	155	1.68	1.8
	1	1.3	F	52.84	154	68	2a/2c	2009-07-24	2009-08-03	8	2	333113	105	109	28.6726	179	1.56	3
	1.22	0.6	F	38.33	161	46	1	2003-03-27	2003-04-07	7	0		63	109	17.7462	232	0.72	0.96
	1.23	1	M	48.46	178	77	1b	2004-01-13	2004-03-26	7	4	823	199	203	24.3025	122	4.44	5.52
	0.9	0	F	54.79		51	1	2000-03-30	2000-04-06	6	3	3400000	61	78		147	1.08	2.52
	1.09	0.7	F	45.62	157	54	2a2c	2007-11-30	2008-01-09	10	1		164	244	21.9076	213	2.04	2.28
	1.12	0.7	F	56.27		68	1b	1999-05-11	1999-06-23	2	0	500	41	40		125	0.84	2.88
4.2	0.92	0.9	F	54.92	155	46	2a2c	2006-03-10	2006-03-20	6	1		29	45	19.1467	201	0.36	1.2
	1.2	0.6	F	39.24	156	65	2a	1999-12-16	2000-01-06	8	1	675800	38	54	26.7094	141	0.72	1.44
	0.96	0	F	45.71	168	69	1	2004-12-28	2005-01-03	7	1		95	147	24.4473	195	1.32	1.8
	0.91	1	M	45.61	172	72	1b	2003-04-29	2003-07-10	3	4	1600000	39	231	24.3375	160	0.6	0.72
	1.04	1.1	F	60.08	152	56.2		2009-08-06	2009-08-19	7	4		410	417	24.3248	186	6	6.48
4.2	0.96	0.7	M	54.74	168.5	65	1b	2007-05-15	2007-06-04	9	2		99	191	22.8936	208	1.32	1.92
	1.04	1.9	M	30.5	166	59	2b	2008-01-18	2008-03-27	9	1		72	112	21.4109	288	0.72	0.72
	0.9	1.3	F	53.47	152	58	2a2c	2005-09-26	2005-10-11	9	3	435688	28	28	25.1039	134	0.6	2.16
	0.91	1.2	M	45.34	160	73	2b	2004-03-16	2004-04-09	7	3	31880	55	118	28.5156	259	0.6	0.84
	0.91	0.5	M	59.36	166	64	1b	2003-12-24	2004-03-26	7	1	888827	79	123	23.2254	134	1.56	3.12
	1.13	2	M	46.26	174	70	2a2c	2003-04-24	2003-05-01	6	0	342945	35	61	23.1206	275	0.36	0.72
		1.7	F	42.25		58	2b	1999-08-30	1999-10-22	5	0	660200	41	54		207	0.48	1.08
3.1	1.23	0.9	F	59.68	163	75	2b->2	2007-07-16	2007-08-03	9	3		129	106	28.2284	68	5.16	11.04
	0.98	0.8	F	47.41	160	52	1b	2008-04-22	2008-07-11	5	1		50	84	20.3125	187	0.72	1.44
	0.97	1.4	M	68.53	152	48	2	2005-01-12	2005-03-18	10	3	4914	44	47	20.7756	88	1.32	5.04
	1.13	1.1	M	48.6	163	65	1b2a2c	2000-04-06	2000-06-01	6	0	849600	29	34	24.4646	159	0.48	1.56
	1.15	0.8	M	45.93	165	70	2a2c	2002-12-20	2003-04-25	7	3	1500000	100	150	25.7117	166	1.68	2.28
2.2	1.13	0.7	F	42.45	155	65	1b	2004-01-06	2004-02-05	5	4	35266	80	103	27.0552	148	1.44	2.28
	1.13	2.3	M	40.42	172	65	1b+2a2c	2000-01-21	2000-02-14	5	0	990800	81	216	21.9713	179	1.2	1.2
		0.7	F	34.92	163	50	1a,2	2000-03-04	2000-03-03	2	0	500	37	68	18.8189	154	0.6	0.96
4.3	0.99	0.8	M	58.09	166	63	2a2c	2007-12-18	2007-12-21	5	1		85	148	22.8625	165	1.44	2.4
	1.12	0.8	M	58.46	172	92	2b	2001-03-28	2001-05-08	8	4	47003	305	607	31.0979	112	7.32	6.48
4.5	1.07	0.8	M	43.82	174	69	2a2c	2008-09-17	2008-09-23	8	1		59	88	22.7903	221	0.72	1.2
4	1.07	0.8	M	30.14	172	87	2a2c	2007-11-02	2008-05-06	9	0		270	618	29.4078	249	2.88	1.32
	0.91	0.6	F	52.03	157	52	2a2c	2006-01-17	2006-02-11	10	1		162	144	21.0962	154	2.88	4.56
	1.12	1	M	38.17	176	72	2a2c	2003-01-21	2003-02-13	6	0	4532	40	77	23.2438	205	0.48	0.84
	0.92	0.7	F	43.69	164	67		2006-07-06	2006-08-04	7	2		180	229	24.9108	219	2.28	2.4
	1.07	1	M	34.35	179	72	1b	2000-03-27	2000-04-17	5	0	966200	38	69	22.4712	215	0.48	0.72
	0.86	0.3	F	52.71	160	65	2a2c	2004-07-23	2004-09-13	8	1	615	31	38	25.3906	300	0.24	0.84
4.4	0.97	0.8	F	54.74	160	57	1b	2008-11-25	2008-12-08	5	1		45	87	22.2656	241	0.48	1.08
	1.13	0	F	57.62	147	52	1b	2001-06-28	2001-06-27	6	0	479209	114	143	24.0641	185	1.68	3
	1.23	0.9	M	48.88	170	61	2a2c	2000-03-09	2000-05-05	4	1	1800000	93	166	21.1073	182	1.44	1.92
	1.2	0.7	F	61.02	160	55	1b	2001-02-02	2001-02-09	6	4	3134	85	145	21.4844	163	1.44	2.64
	0.92	0	F	47.92	157	61	2	2006-10-11	2006-10-18	5	1		74	86	24.7475	206	0.96	1.8
4.6	0.97	1.2	M	50.72	161	65		2005-08-18	2005-08-26	11	4		84	122	25.0762	66	3.48	5.88
	1.13	0	F	52.98	152	54		2001-09-27	2001-10-30	7	4	640	36	45	23.3726	145	0.72	1.92
	1.13	1	F	51.29	151	56	2a2c	2001-02-01	2001-03-15	10	4	1300000	105	104	24.5603	86	3.24	6.12
	1.07	0.9	F	45.78	160	73	1b	2001-07-18	2001-07-27	8	0	1100000	72	106	28.5156	285	0.72	1.08
4.3	0.98	0.7	F	63.38	155	44	1	2007-08-16	2007-09-14	5	1		29	22	18.3143	58	1.32	6.72
	0.9	0.9	F	57.77	163	61	2a2c	2004-04-22	2004-04-30	9	3		559	706	22.9591	207	7.32	5.88
3.9	0.93	1.3	M	62.51	163	50	1b	2008-03-05	2008-04-10	7	1		124	207	18.8189	165	2.04	3.24
	1.06	0.8	M	56.68	170	73	1b	2000-06-08	2000-07-27	5	1	879166	38	48	25.2595	204	0.48	1.56
	1	1.3	M	42.41	167	71	2a	2008-08-19	2008-08-28	10	2		88	163	25.4581	159	1.44	1.8
3.9	1.01	0.8	M	54.31	165	62	1b	2009-05-27	2009-07-20	9	4		128	170	22.7732	103	3.36	5.16
4.4	0.99	0.7	M	56.29	165	80	1b	2008-01-09	2008-02-28	8	1		51	89	29.3848	223	0.6	1.32
	1.23	0.8	M	26.5	173	60	2a	1999-08-13	1999-09-07	5	0	1500000	88	177	20.0475	237	0.96	0.72
	1.18	0.6	M	30.54	172	69	2a	1999-09-17	1999-10-25	6	0	1300000	233	449	23.3234	245	2.52	1.32
	0.91	1.8	M	59.51	164	72	1b	2005-06-15	2005-06-24	7	1	258435	189	197	26.7698	266	1.92	3
	1.22	0	M	46.24	170	65	2a2c	2000-05-19	2000-06-09	5	2	682400	180	266	22.4914	180	2.76	2.88
	1	1	F	48.55	157	59	2	2009-05-22	2009-06-04	8	2		33	46	23.9361	219	0.36	1.08
		1.2	F	58.02	156	86	1b	2009-10-16	2009-12-11	7	2	1700000	58	62	35.3386	25	6.24	17.04
	1.13	0.7	M	46.84	163	70	2a2c	2007-03-15	2007-04-03	11	4		215	168	26.3465	91	6.36	8.52
	0.9	1.2	M	47.53	168	62	2a2c	2001-01-12	2001-02-02	10	1	500	83	107	21.9671	141	1.56	2.76
	0.99	1.3	F	48.04	164	65	1b	2007-10-17	2007-10-23	9	1		111	199	24.1672	238	1.32	1.56
	0.95	1.5	F	64.96	154	67	2a	1999-07-23	1999-09-17	12	3	47000	215	336	28.251	94	6.24	8.16
	0.95	0.7	M	51.73	168	54	1b	2004-10-22	2004-11-09	7	4	408612	55	72	19.1327	122	1.2	2.76
3	1.08	0.7	F	52.94	167	68	1b	2007-02-07	2007-03-21	11	4		100	135	24.3824	81	3.36	5.64
	1.03	0.8	F	40.11	165	87	1b	2008-06-04	2008-10-27	7	4		84	80	31.9559	99	2.28	3.84
	1.12	0	M	44.39	173	80	1b	2000-05-09	2000-05-24	8	4	6789	241	411	26.7299	294	2.16	1.8
	0.95	1.4	M	45.75	176	65	2a2c	2003-04-09	2004-09-30	5	1	9621	55	82	20.984	204	0.72	1.32
3.5	1.01	0.6	F	75.47	167	60	2a/2c _x0002_	2009-09-17	2009-10-08	10	2	677420	129	136	21.5139	191	1.8	4.32
	1.07	0.6	M	42.44	176	90	1b	2003-10-28	2004-02-09	5	3		81	188	29.0547	214	1.08	1.2
4.3	0.99	0.3	M	36.11	170	68	1b	2000-08-29	2000-09-11	5	3	1600000	105	185	23.5294	209	1.32	1.32
	1.04	0.4	F	59.44	156	57	2a/2c	2009-07-03	2009-07-07	7	1		95	143	23.4221	221	1.2	2.16
	1.12	0.6	F	28.89	156	54	2b	2002-01-08	2002-01-09	5	0	277012	22	34	22.1894	183	0.36	0.6
	0.96	0.6	F	54.03	150	52	1b	2005-09-22	2005-12-06	8	3		27	32	23.1111	164	0.48	1.56
	0.95	1	M	58.52	168	67	1b	2007-10-22	2007-10-25	8	1		53	73	23.7387	275	0.48	1.32
	1.2	0.8	M	51.86	163	63	2	2003-10-22	2003-10-28	10	3	60902	90	189	23.7118	162	1.56	2.04
	0.96	1.2	M	54.01	167	78	1b	1999-11-09	1999-12-10	5	0	47000	29	50	27.968	262	0.24	0.84
	0.95	1.8	M	39.15	166	106	2a	2008-01-09	2008-03-21	3	0		61	82	38.4671	187	0.84	1.44
3.9	1.14	1.7	M	45.28	171	74	2a2c	2001-07-13	2001-08-09	5	1	4017	77	146	25.3069	151	1.32	1.92
	1.13	2.1	F	54.15	160	62		2007-05-14	2007-06-22	7	4		144	254	24.2188	185	2.16	2.64
	1.13	0.9	M	66.6	182	82	2a2c	2002-08-29	2002-09-13	5	3	275853	104	180	24.7555	123	2.28	4.2
	1.09	0.6	M	52.55	172	82	1b	2003-02-28	2003-03-13	7	1	3000000	91	168	27.7177	217	1.08	1.68
2.8	1.22	0.5	F	71.51	160	65	1	2009-04-24	2009-05-07	10	4		269	228	25.3906	63	11.52	20.28
	0.95	0.9	F	60.96	158	63	1	2005-04-15	2005-04-25	8	4	2301	204	180	25.2363	80	6.84	11.64
	0.97	0.9	F	72.66	155	60	2a2c	2009-06-30	2009-07-16	10	1		120	181	24.974	146	2.28	4.44
		1	F	62.03	150	48	1b	2001-02-12	2001-02-28	6	0	290549	54	74	21.3333	306	0.48	1.32
	0.91	0.5	F	48.97			2a2c	2003-12-22	2004-01-07	6	3		77	135		147	1.44	2.16
	1.03	0.9	M	42.83			1b	2004-06-25	2004-08-02	7	1	118092	90	128		197	1.2	1.68
	1.18	1.3	M	61.65	166	65	1b	2001-05-30	2001-06-19	5	1	1067	137	238	23.5883	109	3.36	5.04
	0.95	0.6	M	45.65	170	66	1b	1999-06-29	1999-09-10	10	0	334000	53	97	22.8374	171	0.84	1.44
	1.13	1.1	M	31.73	167	66	1a	2001-08-02	2001-08-09	5	0	478761	28	41	23.6653	171	0.48	0.84
	1.18	0.7	F	57.17	163	60	2	2000-03-11	2000-05-02	10	3	500	44	60	22.5827	103	1.2	3.12
	0.97	1.2	M	54.6	169	57	1b	2005-06-16	2005-07-08	5	1		167	125	19.9573	133	3.36	6.12
	1.14	0.9	M	57.62		74	2a2c	2002-12-03	2002-12-13	6	0	68462	178	318		159	3	3.6
	1.04	0.4	M	55.67	168	64	1b	2003-12-12	2003-12-26	5	3	363141	59	120	22.6757	219	0.72	1.32
	1.13	1.2	F	55.81	171	89	1b	2002-10-25	2002-11-04	4	1	1100000	36	58	30.4367	225	0.48	1.2
	1.01	0.9	M	45.91	168	72	2a2c	2003-12-19	2004-10-25	10	2	94895	41	44	25.5102	272	0.36	1.08
	1.14	1.3	M	23.21	167	70	1b	2001-10-05	2000-11-02	4	1	35871	104	271	25.0995	246	1.2	0.6
3.9	1.04	1.3	M	72.82			1a	2008-01-29	2008-02-12	8	4		202	193		138	3.96	7.68
	1.12	1.9	M	37.72	170	70	1b	1998-12-07	1998-12-24	2	0		101	217	24.2215	287	0.96	0.96
	0.92	0.5	M	65.5	165	76	1b	2005-07-12	2005-07-21	5	2	164197	60	82	27.9155	200	0.84	2.16
	0.91	0.5	F	49.35	163	68	1b	2006-09-07	2006-09-14	7	1		72	104	25.5937	190	1.08	1.8
	1.07	0.8	M	58.59	157	53	1a	2002-01-08	2002-01-18	5	1	1400000	89	219	21.5019	184	1.32	1.92
	0.97	0.8	M	30.22	168	62	2	2004-07-14	2004-09-13	5	2		49	111	21.9671	203	0.6	0.72
	1.03	0.8	F	57.81	153	55	2b	2006-02-28	2006-04-03	7	4	456190	176	192	23.4952	101	4.68	7.32
	1	1.7	M	62.43	157	55	1b	2007-12-12	2008-01-07	7	1		71	108	22.3133	224	0.84	1.92
	0.89	1.2	F	32.78	167	74	1b	2006-06-02	2006-06-16	5	1	774528	49	99	26.5338	299	0.48	0.48
	0.92	0.8	F	62.12	165	74	1b	2004-03-02	2004-08-27	8	1	609742	47	67	27.1809	155	0.84	2.28
	0.9	0.6	F	37.37	162	80		2004-02-20	2007-07-05	4	0		68	96	30.4832	301	0.6	0.84
4.1	0.96	0.7	M	50.91	157	63	2b	2007-01-09	2007-02-28	10	1		89	207	25.5588	277	0.84	1.08
	1.01	2.2	M	39.35	168	76	2	2007-03-21	2007-04-04	11	1		123	303	26.9274	190	1.8	1.44
	1.12	0.8	F	64.67	150	61	1b	2001-12-10	2001-12-26	3	0	38572	277	289	27.1111	265	2.88	3.96
	1.12	0.8	M	48.85	168	63	2a2c	2004-08-04	2004-08-23	7	3	109274	186	188	22.3214	144	3.48	4.56
	0.88	1.3	M	43.62	165	65.5	2b	2007-04-11	2007-04-20	5	1		32	39	24.0588	193	0.48	1.2
	1.07	2.3	M	50.09	163	64	1b	2003-10-03	2003-10-20	10	2	3600000	94	182	24.0882	248	1.08	1.44
	1.13	0.7	M	24.3	173	69	1b	2002-01-10	2002-01-24	5	0	1100000	45	104	23.0546	194	0.6	0.6
	0.95	0.9	F	53.67	158	65	1b	2008-09-03	2008-09-08	7	1		85	196	26.0375	215	1.08	1.56
	0.92	1	M	54.3	172	82	2	2007-03-12	2007-03-19	4	3	337994	131	211	27.7177	221	1.56	2.16
	1.04	1	M	58.66	170	72		2002-12-11	2002-12-31	5	4	633551	74	128	24.9135	231	0.84	1.68
2.6	1.12	1	M	44.22	165	65		2004-02-17	2004-03-23	9	4	28745	172	118	23.8751	103	4.56	6.84
	0.97	0.9	F	47.19	159	66	1	2005-01-24	2005-03-21	7	4	615	119	258	26.1066	83	3.84	4.2
	0.93	0.8	M	56.34	165	70	2	2006-03-06	2006-03-13	9	1		77	197	25.7117	215	0.96	1.44
	1.15	0.5	F	59.39	160	93	1a,2	2002-04-01	2002-04-26	5	3	1600000	61	75	36.3281	106	1.56	3.96
	0.95	0.9	F	73.56	154	49	1b	2005-05-24	2005-06-08	8	3	177526	85	78	20.6612	148	1.56	4.8
	0.92	1.2	M	56.92	164	50	1b	2004-08-10	2004-09-14	5	1	927721	67	105	18.5901	221	0.84	1.68
	1.12	0.8	F	50.25	158	65	1b	2002-10-16	2002-11-08	7	1	340288	83	88	26.0375	176	1.32	2.52
	0.98	0	M	65.47	178	72	2a2c	2008-02-22	2008-02-26	10	3		48	52	22.7244	123	1.08	3.6
3.6	1.12	0	M	47.42	177	76	1b	2005-12-09	2006-04-06	8	4	474209	213	350	24.2587	106	5.4	5.04
	0.95	0.6	F	68.93	162	62	2b	2006-08-02	2006-08-15	11	3	23186	169	236	23.6244	177	2.64	4.32
	1.22	0.8	M	73.98	172	73	2a2c	2002-10-21	2002-11-07	12	3	197652	232	337	24.6755	176	3.6	5.28
	1.07	0.7	M	35.59	168	67	1b	1999-12-28	2000-02-24	8	0	7900000	42	116	23.7387	199	0.6	0.72
	1.01	0.9	F	58.57	161	67		2008-05-28	2008-06-27	10	3		199	220	25.8478	128	4.2	6.12
	1.22	0.6	F	40.79	158	69	1b	1999-11-30	2000-01-03	5	4	44600	75	150	27.6398	213	0.96	1.2
	0.97	1.5	F	57.89	152	48		2004-12-31	2005-01-07	11	4		137	178	20.7756	153	2.4	3.84
	0.98	2.2	F	56.15	163	73		2008-10-31	2008-11-18	5	1		75	126	27.4756	169	1.2	2.16
	1.07	1.8	F	33.61	158	55	1b	1998-10-28	1999-05-28	5	1		34	32	22.0317	195	0.48	1.08
	1.12	0.9	F	63.44			2a2c	1999-01-13	1999-05-27	8	0		75	113		142	1.44	3.12
	1.03	0.4	F	55.87	158	64	2b	2009-03-20	2009-04-10	11	3		109	167	25.6369	159	1.8	3
	1.03	0.2	F	52.79	155	70		2008-12-04	2008-12-17	6	4		127	215	29.1363	86	3.96	5.28
3	1	0.8	M	63.88	168	63	2	2006-08-29	2006-09-14	5	4		179	177	22.3214	92	5.28	9.36
	1.1	1	F	58.17	158	46	1	2009-05-13	2009-05-18	7	4		384	317	18.4265	74	14.04	16.92
	1.15	0.8	M	39.29	178	86	1b	2000-04-19	2000-04-20	6	2	79000	54	125	27.143	226	0.6	0.84
	1.13	0.6	F	56.76	148	55	2a2c	2000-05-05	2000-06-23	10	1	31065	90	107	25.1096	170	1.44	2.88
3.5		0.7	M	31.46			6a	2003-11-05	2004-08-19	5	0		23	32		186	0.36	0.72
	1.15	0.6	F	48	158	59	2a2c	2000-11-14	2000-11-20	9	4	133477	68	135	23.634	178	1.08	1.56
	1.24	0.7	M	56.68	161	73	1b2b	1999-05-18	1999-06-10	9	2	64400	97	180	28.1625	186	1.44	2.16
		0.9	M	33.26	165	60	2a2c	1998-12-15	2000-06-12	2	0	111618	46	58	22.0386	246	0.48	0.84
	0.99	1.2	F	53.73	156	43	2a2c	2006-11-23	2006-12-07	7	1		170	206	17.6693	174	2.64	3.6
	1.07	1.2	M	65.39		60	1b	2000-11-24	2000-12-13	5	3	287154	66	99		85	2.04	5.16
	1.12	0.6	F	38.02	156	47	1	2004-09-22	2005-04-13	9	3	83380	88	145	19.313	156	1.56	1.8
	1.13	2.1	F	51.54	160	66	2a2c	2001-06-18	2001-07-20	8	0	921153	24	99	25.7812	142	0.48	0.84
	1.07	1	M	61.74	167	74	1b	2008-05-23	2008-10-21	9	2		81	92	26.5338	80	2.76	6.48
	1.09	1.1	F	52.24	149	60	2a2c	2005-01-14	2005-01-27	9	4	7504	130	164	27.0258	144	2.4	3.72
	1.14	1	F	66.95		50	1b	2002-12-23	2003-02-27	5	0	18986	40	45		164	0.6	2.4
4.3	0.9	1	M	22.18	170	71		2006-03-20	2006-08-14	7	1		112	225	24.5675	226	1.32	0.72
	1.07	0.6	M	41.03	173	75	1a	1999-08-03	1999-08-19	8	3	1200000	71	100	25.0593	193	0.96	1.56
	0.94	1.1	F	64.63	161	61	2a2c	2006-06-08	2006-07-07	10	1	208713	244	536	23.533	299	2.16	2.28
	0.93	0.9	F	45.64	154	54	1b	2006-06-01	2006-06-20	10	1		166	230	22.7694	152	3	3.24
	0.97	1.2	M	64.25	159	68	1b	2004-09-29	2004-12-23	6	1		95	146	26.8977	72	3.6	6.96
	1.18	0.9	M	24.9	170	61	2a2c	2003-02-10	2003-10-14	8	0		103	357	21.1073	230	1.2	0.6
	0.98	1	M	68.44	170	80	1b	2006-08-04	2006-09-07	8	1		187	223	27.6817	113	4.44	7.56
	1.06	0.9	F	57.01	156	69	2a2c	2009-03-11	2009-03-18	4	2		88	138	28.3531	165	1.44	2.64
	1.12	0	F	67.81	162	53	1b	2003-03-06	2003-03-14	7	4	822248	136	216	20.1951	176	2.04	3.6
	0.97	0.9	M	67.67	158	63	1b	2004-03-03	2004-06-03	7	3	1600000	62	84	25.2363	155	1.08	3
	0.92	0.8	F	49.63	161	59		2006-09-18	2006-09-25	10	3	2478	97	125	22.7615	217	1.2	2.04
		1	F	26.34	159	53	1,4a	2002-02-04	2002-02-28	9	0	640	31	104	20.9644	350	0.24	0.24
4.3	0.94	0.5	M	33.15	170	67	2a2c	2006-05-15	2006-05-24	12	4	1568	80	122	23.1834	206	1.08	1.2
	1.25	0.9	M	62.84	175	65	2a2c	2000-06-12	2000-06-28	10	3	37410	158	187	21.2245	82	5.16	8.88
	0.94	1.2	M	64.61	153	65	2a2c	2005-11-11	2006-01-06	6	3	765	79	91	27.7671	211	0.96	2.52
	0.93	0.9	M	53.28	173	70	1,2a2c	2003-11-13	2003-12-11	5	1	244140	37	38	23.3887	150	0.72	2.16
	1.07	0.9	M	55.52	164	67	2	2001-07-10	2001-08-02	7	3	8278	89	46	24.9108	194	1.2	3.72
3.9	0.92	1.9	F	44.14	157	55	2	2004-11-09	2005-02-24	12	3	50403	54	106	22.3133	217	0.72	1.08
	1.18	0.7	F	23.11		50	2a	1997-12-09	1999-11-19	5	0	125800	69	146		232	0.84	0.6
	1.12	1.4	M	53.2	166	70	2a2c	2002-06-26	2002-07-08	5	0	1400000	76	197	25.4028	152	1.32	1.92
3.5	1.07	3.3	M	75	168	72	2a/2c	2009-05-25	2009-06-02	10	4		203	344	25.5102	50	10.92	16.44
	1.15	0.8	F	46.91	153	51	1b	2002-09-18	2002-10-04	8	1	263516	207	520	21.7865	154	3.6	2.76
	1.07	1.2	M	43.4	165	56	1b	2001-02-16	2001-03-15	2	0	133519	34	61	20.5693	221	0.36	0.84
	0.92	1.3	M	73.07	170	61	1	2004-08-12	2004-08-16	9	4	405607	124	175	21.1073	208	1.56	3.24
3.3	1.12	0.9	F	66.93	165	77	2a2c	2007-05-21	2007-05-30	7	1		171	200	28.2828	150	3.12	5.4
	1.06	0.6	M	49.16	168	72	2a2c	2005-05-23	2005-09-29	7	4	83992	63	83	25.5102	110	1.56	3.12
	1.13	1.3	F	46.46	163	63	1b	2001-01-03	2001-02-01	8	4	36520	215	350	23.7118	116	5.04	4.56
	1.22	0.8	F	52.93	147	46	2a2c	2004-01-09	2004-01-29	5	3		94	68	21.2874	149	1.68	4.08
	1.04	0.8	M	63.84	178	77	2a2c	2009-10-06	2009-10-19	10	2		203	288	24.3025	204	2.64	3.72
		0.9	M	60.98	165	70		1999-04-28	1999-05-07	7	4		105	120	25.7117	102	2.76	5.76
	1.03	1	M	57.28	158	60	2a2c	2008-04-14	2008-04-23	8	1		86	131	24.0346	129	1.8	3.36
	1.07	1	M	34.47	171	69	2b	2009-04-01	2009-04-08	8	1		114	252	23.597	202	1.56	1.2
	1.23	1.7	F	37.59	150	78	2a2c	2001-11-12	2001-12-07	7	0	935	46	111	34.6667	185	0.72	0.84
	1.07	0.7	F	53.55	150	71	1b	2004-07-09	2004-11-11	11	4	746274	132	225	31.5556	86	4.2	5.52
	1.13	0.6	F	47.18	150	48	1b	2009-02-17	2009-03-06	10	3		134	183	21.3333	176	2.04	2.64
	0.92	0.9	F	46.02	150	52	1b	2004-08-26	2004-09-09	8	2	413139	99	123	23.1111	247	1.08	1.68
	1.07	0.8	M	63.41		72	1b	2001-11-13	2001-11-15	5	1	614276	193	538		167	3.12	3.12
	0.99	0.8	M	50.89	170	61	2a2c	2007-01-25	2007-02-02	7	3		78	90	21.1073	224	0.96	1.92
		1.3	F	58.4		54		2000-03-16	2000-05-05	4	1	585	34	32		212	0.48	1.68
	1.09	0.6	F	22.92		48	2b	1999-12-02	1999-12-14	5	0	1053	217	363		221	2.64	1.2
	0.86	1	F	52.33	152	47	2b	2005-06-17	2005-08-25	5	1		96	262	20.3428	132	1.92	2.4
	0.97	0.5	F	61.16	152	47	2a2c	2004-12-30	2005-01-11	8	4	113130	255	245	20.3428	171	4.08	5.88
	1.06	1.5	M	40.2	166	68		2004-03-18	2004-04-08	11	3	4100000	147	290	24.677	189	2.16	1.8
	0.97	0.8	F	62.02	150	61	1b	2004-07-29	2004-08-19	7	4	556360	137	144	27.1111	127	2.88	5.52
	1.01	1.6	M	40.04	175	80	2a2c	2007-04-18	2007-04-26	9	4		236	321	26.1225	152	4.2	3.48
4.4	1.01	0.8	F	47.58	154	44.5	1b	2009-08-05	2009-08-19	5	1		74	81	18.7637	100	2.04	3.96
	0.98	1.2	F	59.97	168	60	2a2c	2000-04-29	2000-05-04	5	1	81600	64	77	21.2585	191	0.96	2.28
3.5	1.23	1.3	M	39.9			1b	1999-09-08	1999-09-22	6	4	565279	138	118		47	7.92	10.8
3.7	1.13	1.4	M	56.9	163	65	1b	2008-03-20	2008-08-29	7	1		71	101	24.4646	156	1.2	2.52
	1.03	0.9	F	54.67	153		1a	2007-05-14	2007-05-23	11	4		138	122		130	2.88	5.28
	1.23	1.5	M	53.91	168	80	2a2c	2004-03-24	2004-05-03	12	3	36531	103	211	28.3447	141	1.92	2.76
	1.23	0.8	F	47.83	158	73	1b	2004-05-21	2004-06-04	10	4	53465	223	243	29.2421	38	15.84	18
4.4	1.01	0.6	F	39.73	155	55		2009-10-08	2009-11-13	7	4	6652	103	150	22.8928	177	1.56	1.92
	1.11	0.6	F	35.12	163	59	1b	2002-08-02	2002-08-14	5	1	3700000	61	110	22.2063	221	0.72	0.96
	0.97	0.6	F	68.53		53	1b	2008-09-23	2008-10-01	11	4		166	152		107	4.2	8.64
	1.12	0	F	59.54	156	56	2	2005-01-28	2005-03-04	10	3	615	136	175	23.0112	130	2.88	4.68
	1.05	0.5	F	53.08	155	62	1b	2004-07-16	2004-07-27	10	4	52074	154	152	25.8065	62	6.72	10.68
	1.12	0.6	M	64.45	168	60	2a2c	2009-03-13	2009-03-12	6	2		104	199	21.2585	233	1.2	2.04
	1	1	M	62.58	163	74	1b	2007-06-20	2007-07-26	10	1		66	112	27.852	209	0.84	1.92
	0.98	1.3	M	55.82	158	63	2a2c	2004-07-14	2004-08-26	8	4	3661	181	241	25.2363	132	3.72	4.92
	0.99	1.4	M	43.9	170	80	2a2c	2007-12-27	2008-01-08	10	1		90	174	27.6817	206	1.2	1.44
	1.05	0.8	M	47.98	165	66	2a2c	2000-05-18	2000-06-09	9	3	1490	45	68	24.2424	168	0.72	1.56
	1.07	1.2	F	54.84	165	62	2b	2001-09-03	2001-10-26	5	1	825920	51	66	22.7732	170	0.84	2.04
		0.7	M	69.69	163	56	1b	1999-12-24	2000-01-06	4	4	37706	129	192	21.0772	121	2.88	5.4
	0.94	1.5	F	61.86	157	64	2a2c	2006-07-28	2006-08-03	7	1		105	150	25.9645	159	1.8	3.36
	1.18	0.9	M	59.44	158	73	1b	2003-12-02	2003-12-11	5	4	29416	106	165	29.2421	148	1.92	3.36
	1.13	0.8	F	66.89	166	62	1	2003-10-15	2003-11-04	11	4		129	108	22.4996	45	7.8	18.48
	1.12	0.8	M	20.02	176	64	2a2c	2000-01-07	2000-02-11	4	0	2642	117	282	20.6612	259	1.2	0.48
	1	0.7	M	37.43	163	59	1b	2001-08-14	2001-08-24	5	1	815171	46	103	22.2063	173	0.72	0.96
	1.2	1.5	M	30.37	162	51	1b	2001-12-21	2002-01-11	2	0	1100000	35	44	19.433	291	0.36	0.6
	1.01	0.4	M	35.61	170	83	6a	2008-11-05	2008-11-12	9	2		126	227	28.7197	188	1.8	1.56
	1.01	0	M	48	166	76	2a2c	2008-07-08	2008-08-28	7	1		53	88	27.5802	168	0.84	1.56
4.2	1.05	1.3	M	67.44	166	64		2003-10-15	2003-11-04	6	0		145	267	23.2254	98	3.96	6.12
	0.96	2	M	42.42	173	75	2a2c	2005-07-05	2005-07-22	7	1		76	123	25.0593	218	0.96	1.32
	0.9	2	F	49.31	159	52	2a2c	2004-07-14	2004-08-05	5	2	299085	79	118	20.5688	201	1.08	1.8
	0.93	0.9	F	36.44		52	1b	2001-04-30	2001-06-11	2	0	1533	26	79		413	0.12	0.24
	1.03	0	M	54.27	163	66		2009-07-30	2009-08-24	4	1		69	45	24.841	222	0.84	2.52
		0.9	F	60.56	164	80	2a2c	2001-05-09	2001-05-15	6	4	594616	61	42	29.7442	56	3	10.2
3.9	1.15	1.1	M	51.62	170	75	2a2c	2003-10-01	2003-10-16	7	1	928569	68	171	25.9516	200	0.96	1.32
	1.07	1.7	F	24.15	156	46	1b	2002-09-12	2002-09-26	6	0	2655	23	25	18.902	203	0.36	0.6
	0.94	0.7	M	62.5		73	2	1999-07-08	1999-07-29	5	1	843000	28	46		128	0.6	2.04
4.2	0.98	0.7	F	56.23	158	65	2a2c	2002-09-19	2002-10-11	6	0	488667	59	83	26.0375	204	0.84	1.8
	1.23	0.8	M	40.85	158	64	1b	1999-05-26	1999-08-12	3	0	3400000	64	93	25.6369	143	1.2	1.92
	1.11	1.1	M	49.78	170	60	2a2c	2002-03-20	2002-11-28	1	0	50398	112	166	20.7613	152	2.04	2.88
	0.93	1.4	M	34.48	170	75	2a2c	2001-01-12	2001-01-29	4	0	664628	17	20	25.9516	333	0.12	0.36
	1.07	1.5	M	62.81	166	78	2	2007-04-25	2007-05-02	7	3		128	193	28.306	80	4.32	7.2
	1.09	1	M	69.84	165	75		2009-10-07	2009-11-20	9	3	1200000	78	80	27.5482	107	1.92	5.64
4.1	0.94	0.8	M	38.38	170	78	1b+2b	2005-04-15	2005-04-27	9	4	78129	104	192	26.9896	100	2.76	2.88
	1.12	0.8	F	28.12	158	59	2a2c	1999-11-25	1999-12-06	9	0	1897	170	441	23.634	179	2.52	1.32
4.2	0.9	2.2	F	57.51	155	57	1b	2006-10-04	2006-11-09	10	1		46	97	23.7253	162	0.72	1.68
	0.95	0.4	F	57.56	156	69	2a2c+4e	2008-01-28	2008-01-31	12	4		152	140	28.3531	190	2.16	3.84
		0.7	M	27.12			3a	1999-10-18	1999-10-29	12	0	1400000	229	497		194	3.24	1.44
	1.06	0.8	F	51.14	161	49	2a2c	2005-11-23	2006-06-01	10	3		143	153	18.9036	133	2.88	4.44
	1.2	1	M	51.31	167	79	2a2c	2003-02-21	2003-02-28	5	0	799553	254	788	28.3266	271	2.52	1.68
	1.12	0.7	M	50.65	167	59	1b	2001-07-04	2001-07-20	5	0	5662	36	145	21.1553	150	0.6	0.96
	0.9	1	M	35.46	173	65	1b	2000-10-27	2000-11-13	6	0	278980	84	201	21.7181	248	0.96	0.84
	1.07	0.9	F	44.03	156	47	1a	2007-06-13	2007-06-22	8	1		53	86	19.313	261	0.6	0.96
	1.23	0.9	F	54.83	160	59	1b	1999-09-15	2001-02-21	9	4		193	160	23.0469	96	5.4	8.76
	0.91	0.8	F	63.63			1b	2004-08-18	2004-09-22	10	3	43064	138	118		191	1.92	4.2
	1.09	1.1	F	55.98	154	58	1b	2007-12-19	2007-12-31	10	4		89	87	24.4561	84	2.88	6.36
	1.12	0.9	F	51.67	159	58	1b	2001-12-20	2001-12-27	5	1	87541	58	40	22.9421	190	0.84	2.52
	0.99	1.2	F	45.16	155	50	2a2c	2008-10-15	2008-10-17	5	1		72	106	20.8117	195	0.96	1.56
	1.1	0.5	M	62.91	167	80	1b	2003-11-04	2005-01-21	7	1		173	210	28.6851	196	2.4	3.84
	1.05	1.1	F	58.7	150	64	1b	2008-03-13	2008-03-13	9	4		79	100	28.4444	152	1.44	3
	1.05	1.4	M	44.66	167	80	2a	1999-01-07	1999-05-21	2	4	363200	49	104	28.6851	164	0.84	1.32
4.3	1.03	0.6	M	59.07	160	65	1b	2009-04-24	2009-04-28	7	1		77	138	25.3906	207	0.96	1.92
	0.96	0.9	M	61.05	165	54		2001-02-05	2001-03-30	5	3		31	43	19.8347	80	1.08	3.6
	1.07	1	M	54.58	170	60	6a	2004-01-13	2004-02-20	8	4		68	40	20.7613	101	1.8	5.76
	0.97	0.8	M	36.54	173	76	1b	2002-04-25	2002-05-30	2	0	708554	19	36	25.3934	245	0.24	0.48
	0.94	0.6	F	53	156	75	1b	2006-12-04	2006-12-22	9	3	110802	263	435	30.8185	341	2.04	1.92
	0.97	0.6	F	49.14	158	64	2a2c	2005-01-19	2005-02-21	7	4	374825	138	195	25.6369	96	3.84	5.04
4.5	0.94	0.7	M	40.04	167	89	1b	2006-02-17	2006-03-03	9	1		62	124	31.9122	220	0.72	0.96
	0.88	1.4	M	27.01	167	78	6a	2006-05-19	2006-07-31	5	0		69	142	27.968	256	0.72	0.6
	1.01	1	M	45.17	168	81		2008-05-06	2008-05-23	7	3		253	309	28.699	162	4.2	3.96
	1.22	0.9	F	40.44	150	47	2a2c	2000-04-11	2000-06-09	6	1	54400	50	65	20.8889	223	0.6	1.08
	0.97	1.5	F	42.81	157	63	2	2005-09-23	2005-09-30	10	2		36	82	25.5588	305	0.36	0.6
	1.12	1.3	M	26.18	170	65	2a2c	2002-03-14	2002-03-26	2	0	748031	27	57	22.4914	208	0.36	0.48
	0.98	1.2	M	56.97	169	50	1b	2008-03-20	2008-03-31	5	2		193	293	17.5064	131	3.96	4.92
	0.96	0.7	M	51.12	170	60	1b	2005-02-25	2005-03-08	9	1		126	148	20.7613	166	2.04	3.24
	1.12	0.6	M	17.71	174	60	1b	2000-08-29	2000-09-07	4	0	46371	106	237	19.8177	221	1.32	0.6
	1.01	0.7	F	48.97	165	65	1a	1999-04-12	1999-06-03	4	1	163200	62	124	23.8751	291	0.6	0.96
	0.92	1	M	66.05	166	62	2a2c	2004-10-08	2004-11-05	11	4	114519	78	116	22.4996	93	2.28	5.16
	1.02	0.8	F	51.84	151	53	2a2c	2008-02-22	2008-02-26	7	1		271	515	23.2446	192	3.84	3.24
	0.91	1.2	F	31.37	155	90	1b	2004-04-26	2004-05-18	5	3	1300000	64	134	37.461	278	0.6	0.6
	1.14	1	M	59.35	158	65	2a	1999-04-23	1999-05-05	6	0	279800	185	367	26.0375	221	2.28	2.64
	0.9	1.1	F	50.69	154	54	2a2c	2000-06-07	2000-06-28	11	0	744	89	96	22.7694	129	1.92	3.6
4.3	1.18	0.5	M	52.53	162	57	1b2a2c	2000-05-25	2000-06-01	10	1	390800	87	124	21.7192	165	1.44	2.52
	0.95	0.2	F	51.46	162	80	1b	2004-12-01	2004-12-20	10	2		50	90	30.4832	190	0.72	1.44
	1.03	0.5	F	57.98	157.6		2a2c	2009-09-04	2009-09-23	11	2		132	205		333	1.08	1.56
	1.13	1.5	M	66.95		71	1b	2003-12-02	2003-12-11	8	3	346838	60	81		114	1.44	3.96
	1.07	0.9	F	45.59	154	57	1b	2000-06-16	2000-07-06	7	4	2391	112	159	24.0344	216	1.44	1.92
	0.91	0.8	F	51.74	150	56	2a2c	2005-08-23	2005-09-02	9	3	10030	108	185	24.8889	258	1.08	1.56
	0.94	0.9	F	52.9	163	60		2007-03-01	2007-03-20	6	2		95	140	22.5827	62	4.2	6.84
	0.98	1.1	F	39.59		44	1b	2002-09-23	2002-09-30	1	0	70008	97	254		139	1.92	1.68
	1.07	0.7	M	34.64	171	67	2a2c	2003-10-13	2003-11-28	5	3	230627	63	260	22.913	157	1.08	0.84
	1.12	0.7	F	61.04		61	2b	2002-05-13	2002-05-27	10	3	789355	239	346		181	3.6	4.32
4.2	1.08	0	M	51.49	170	68	1b	2004-04-09	2004-05-03	6	4	54331	201	377	23.5294	168	3.24	3.12
	0.94	0.9	F	70.8	158	63	2a2c	2007-03-12	2007-04-10	4	4		90	100	25.2363	160	1.56	3.96
	1.01	2	F	59.7		62	1a	2001-09-20	2001-09-24	9	3	459903	281	376		84	9	10.32
	0.91	1.1	F	48.6	161	78	1b	2005-09-23	2007-08-07	7	1		75	117	30.0914	259	0.84	1.32
	1.02	1.3	M	61.46		61	2b	2000-05-16	2000-06-09	11	1	1297	130	230		187	1.92	2.76
	1.12	0	M	51.7		54	1b	2000-01-06	2000-03-09	6	1	9647	56	100		125	1.2	2.28
	1.15	0	F	56.45	147	40	1b	1999-08-16	1999-08-05	4	0	691	35	52	18.5108	161	0.6	1.68
	0.91	0.7	M	58.25	167	53	1b	2000-02-24	2000-03-14	5	0	541	60	110	19.0039	317	0.48	1.08
	1.13	1.3	M	36.26	170	61		2000-03-06	2000-04-12	4	0	4010	36	58	21.1073	208	0.48	0.84
	0.97	0.6	M	56.12	160	60	1b	2004-09-07	2004-11-10	10	2	476151	76	142	23.4375	147	1.44	2.4
	1.02	0.7	M	30.92		76	1b	2000-09-22	2000-10-09	5	3	568849	301	235		180	4.56	3.36
	0.85	0.5	F	50.8		61	1b	2000-12-22	2001-01-12	5	0	218312	46	57		165	0.72	1.92
	1.22	2	M	46.21	170	92	2a2c	2003-03-21	2003-04-11	9	0	889085	73	128	31.8339	222	0.84	1.32
	1.01	0	M	60.27	174	75	2a2c	1999-11-20	2000-02-21	5	0	223800	96	243	24.7721	159	1.68	2.28
	0.95	0.8	M	-52.34	170	59	2b		2007-02-01	11	2		52	96	20.4152	196	0.72	-1.44
	1.07	0.5	M	49	164	73	2a2c	1999-08-11	1999-08-13	10	4	97600	200	486	27.1416	132	4.08	3.36
	1.07	0.9	M	44.43	174	78	1b	2000-04-26	2000-05-03	5	2	289000	49	86	25.763	129	1.08	1.8
	1.08	1.2	M	26.15			2b	1999-07-20	1999-08-05	6	1	500	290	719		260	3	1.08
	0.99	0.8	F	50.41		56	1b	2000-07-20	2000-08-23	5	1	907	75	114		182	1.08	1.92
3	1.11	0.9	M	65.29	169	69	1b	2007-01-19	2007-02-23	8	4		123	119	24.1588	43	7.68	17.16
	0.86	0	M	18.55	174	59	1b	2000-06-16	2000-06-27	2	0	544341	33	70	19.4874	360	0.24	0.24
	0.97	2.2	M	49.34	171	66		2004-09-08	2004-09-23	5	0		83	115	22.571	192	1.2	2.04
		0.9	F	70.52		50		2001-01-15	2001-03-08	6	3		30	52		271	0.24	1.08
	1.08	0.6	F	53.82	153	61	2b	1999-09-11	1999-09-22	12	3	3100000	66	73	26.0584	192	0.96	2.16
4.2	1.03	0	M	74.41	165	61	2a2c	2008-06-25	2008-06-25	8	4		210	244	22.4059	121	4.68	8.28
	0.91	0.7	F	36.38	162	52	1b	2008-05-19	2008-06-05	7	1		93	109	19.8141	268	0.96	1.2
4	1.07	0.8	M	48.89	160	81	1b	2005-01-04	2005-01-14	8	4	536703	70	84	31.6406	56	3.36	6.72
	1.2	0.7	F	44.27	157	55	1b	1999-09-14	1999-10-07	5	3	9649	74	107	22.3133	209	0.96	1.56
	1.2	0	M	53.68	164	74	2a	1999-09-06	1999-09-10	11	4	107400	275	282	27.5134	89	8.4	9.84
		1	F	71.23	155	65		2003-11-08	2003-11-24	6	3		76	130	27.0552	186	1.08	2.52
	1.13	0.4	F	49.74	156	60	1b	2000-02-17	2000-02-24	7	3	11451	80	151	24.6548	184	1.2	1.8
	1.15	0.8	M	45.46	168	64	2	2001-07-11	2001-07-23	5	1	11353	90	124	22.6757	297	0.84	1.2
	1.01	1.5	F	46.58		76	2a2c	2000-06-28	2000-09-01	9	4	500	110	149		259	1.2	1.68
	1.23	0.8	M	47.87	165	90	2a2c	2001-11-01	2001-11-22	7	2	203864	73	102	33.0579	97	2.04	3.6
	1.12	0.5	M	39.12	169	74	1b	2004-11-26	2004-12-02	7	1	32449	63	99	25.9095	250	0.72	0.96
	1.09	0.7	F	24.18			6a	1999-10-01	1999-12-03	9	0		108	197		278	1.08	0.72
	1.07	0	F	53.94		61	2b	2002-07-08	2002-07-18	6	0	19632	198	115		171	3.12	5.88
4.4	1.04	0.4	M	70.07	170	66	1b	2007-09-21	2007-10-02	5	1		102	1041	22.8374	110	2.52	2.04
	1.03	0.6	M	55.78	168	58	2a2c	2007-12-20	2007-12-21	7	2		71	166	20.5499	201	0.96	1.56
	1.07	1	M	68.55		65		2003-12-05	2003-12-12	11	4	82110	183	187		138	3.6	6.6
	1.22	0.5	F	59.77	149	49	2a2c	2003-10-16	2003-12-04	10	1		223	412	22.0711	124	4.92	5.28
	0.94	0.5	F	41.37	155	68	2a	2008-04-25	2008-05-05	5	1		66	159	28.3039	262	0.72	0.84
	1.09	0.4	F	46.43		42	2a	2000-01-10	2000-01-20	9	1	7584	173	236		140	3.36	3.72
	1.21	1.5	M	17.63	177	58	2b	1999-10-26	1999-11-19	7	0	500	28	68	18.5132	237	0.36	0.24
3.5	0.87	0.5	M	56.19	174	84	2a2c	2007-05-10	2007-05-17	5	1		75	95	27.7447	148	1.32	2.88
	1.07	1	F	61.05	156	53	2a2c	2000-03-16	2000-05-23	10	3	1400000	132	221	21.7784	111	3.24	4.92
	1.01	0.6	F	45.29	148	66	1b2a2c	1999-12-07	2000-05-30	4	0	1700000	20	48	30.1315	287	0.24	0.48
	0.97	1.6	F	59.33	150	50	1b	2001-04-17	2001-04-24	7	4	2200000	136	159	22.2222	107	3.48	6
	0.98	0.6	F	51.51	151	78	1a	2007-06-25	2007-07-16	8	3		87	88	34.209	291	0.84	1.68
	1.13	0.8	F	39.47	158	69		2001-12-10	2001-12-24	5	0	1100000	72	212	27.6398	263	0.72	0.72
4.2	0.97	0.6	F	43.79	155	54	1b	2007-09-18	2007-09-28	5	1		48	83	22.4766	328	0.36	0.72
	1.08	0.8	M	27.34	173	87	1b	1999-12-31	2000-02-11	4	0	316400	64	112	29.0688	221	0.84	0.72
	1.22	0.9	F	65.58		48		2003-04-07	2003-07-08	8	4	77301	77	99		246	0.84	2.04
	1.12	0.8	M	29.46	171	83	1b	2002-02-22	2003-04-03	4	0	4800000	30	57	28.3848	189	0.48	0.6
	0.91	0.4	F	57.96	158	56	2	2006-10-30	2006-11-08	5	1		80	110	22.4323	153	1.44	2.88
4.7	1.02	0.5	F	30.36	158	52	2a2c	2001-09-13	2001-09-14	7	1	1300000	85	341	20.83	340	0.72	0.36
	1.13	0	F	49.06	162	50	2a2c	2009-02-20	2009-03-02	10	3		83	150	19.052	136	1.68	2.4
	1.03	0.5	M	49.21	178	80	1b	2003-12-09	2003-12-18	7	4	281991	176	393	25.2493	161	3	2.76
	1	1.3	F	47.61	157	52	2a	2008-04-17	2008-04-24	10	2		235	448	21.0962	308	2.04	1.68
	1.07	0	F	37.47	159	53	2a2c	2004-07-23	2004-08-06	10	2	2440	39	50	20.9644	130	0.84	1.56
	1.05	1.4	M	63.51		76	1b	2000-06-19	2000-07-31	5	4	181782	106	166		186	1.56	2.76
	1.11	0.7	F	69.07	160	55	1b	2005-09-08	2006-01-05	8	4	161491	135	114	21.4844	72	5.04	12.12
	0.9	0.9	F	62.54	158	66	2a2c	2007-01-16	2007-01-24	5	1		71	128	26.4381	211	0.96	1.92
		0.9	M	45.93	171	59	2a2c	2000-03-17	2000-03-23	4	0	5022	64	254	20.1772	233	0.72	0.84
	1.03	0.6	M	17.58	174	67	2a2c	2000-02-16	2000-03-02	6	0	495400	47	104	22.1297	214	0.6	0.36
	0.93	0.5	M	66.82			1b	2000-03-02	2000-03-30	2	0	50400	44	87		201	0.6	1.56
	1.12	0.7	F	51.71	150	61	2a2c	2003-04-09	2003-12-31	5	0	307827	45	45	27.1111	158	0.72	2.16
	1.04	0.5	M	29.18		65	1b	2000-03-13	2000-06-22	5	3	785	63	105		198	0.84	0.96
	0.91	0.7	M	27.48	167	78	1b	2005-06-27	2005-08-25	2	0		44	97	27.968	197	0.6	0.6
	0.94	0.6	F	47.42	157	58		2006-01-10	2006-01-19	6	1		94	206	23.5304	249	1.08	1.2
	1	0.7	M	65.15			2a2c	2000-04-13	2000-05-08	12	2	928	63	63		209	0.84	2.52
	1.08	0.7	F	55.98		48	2a2c	2001-09-07	2001-09-24	8	3	120775	114	161		111	2.76	4.56
	1.15	0.6	M	40.99	165	54		2000-03-29	2000-04-08	8	0		44	34	19.8347	177	0.72	1.8
	1.02	0.8	M	58.11	177	68		2008-07-18	2008-07-21	10	1		220	291	21.7051	175	3.36	4.32
4.2	0.98	0.6	F	47.4	159	70	2a/2c	2009-09-04	2009-09-25	5	2		65	167	27.6888	226	0.72	1.08
	1.04	1.5	M	38.7	165	56	2b	2007-08-07	2007-08-13	10	1		460	598	20.5693	183	6.84	3.96
4.5	0.91	1.3	F	40.72	154	47	1b	2004-11-19	2005-01-03	10	2	79911	108	235	19.8178	228	1.32	1.2
	1.14	0.9	M	37.71	166	77	2a2c	2001-12-28	2002-01-04	6	1	3500000	66	157	27.9431	280	0.6	0.72
4.6	1.01	0	M	25.1		54	2a2c	2000-05-03	2000-06-22	9	0	500	76	205		278	0.72	0.48
	0.96	1.6	F	34.45	160	65	2a2c	2005-06-02	2005-06-28	9	1		95	140	25.3906	97	2.64	2.88
	1.09	1.1	M	43.47	174	82	2a2c	2000-06-30	2000-07-07	9	4	631	82	154	27.0842	143	1.56	2.04
	1	0.9	F	48.72		71	2a2c	2004-10-29	2004-11-12	10	2	16975	66	90		179	0.96	1.92
	1.07	0.6	M	54.65	170	74	2a2c	2003-11-24	2003-12-19	7	4	2546	40	50	25.6055	96	1.08	3.24
	1.01	0.9	M	55.57		73	1b	2000-05-18	2000-06-09	14	4	81463	61	65		60	2.76	6.96
	0.95	1.1	M	48.25	165	60	1a,2	2001-05-04	2001-05-24	2	0	8767	283	550	22.0386	274	2.76	2.16
		0.5	M	61.01		80	1b	2000-05-12	2000-05-30	10	4	20807	189	222		146	3.48	5.28
	1.13	1.5	M	17.95	175	65	2a2c	2000-07-06	2000-07-25	6	0	23112	236	592	21.2245	200	3.24	0.84
	0.9	0.4	M	60.22	162	84	1b	2004-11-02	2004-11-08	7	2	196103	79	123	32.0073	159	1.32	2.64
	1.13	0.7	M	53.63	175	75	2b	2000-06-12	2000-06-28	5	4	32239	366	625	24.4898	125	7.92	6.24
3.9	1.12	0.8	M	66.14	160	73		2006-04-04	2006-04-12	11	4		107	121	28.5156	84	3.48	7.68
3.3	0.92	0.9	M	59.55	165	68	2a2c	2008-05-30	2008-08-20	7	2		83	83	24.977	193	1.2	2.76
	1.08	0.6	M	65.3	160	54	2a2c	2000-08-15	2000-09-07	8	1	15879	82	117	21.0938	139	1.56	3.6
	1.01	1.6	F	60.35	157	58	2a2c	2003-12-01	2004-09-06	7	1	35551	147	203	23.5304	112	3.6	5.52
	1.01	0.9	F	57.45	168	65		2006-12-13	2007-01-02	9	4	486334	68	88	23.03	101	1.8	4.08
2.1	1.01	0.8	F	64.45	151	52	1b	2008-04-15	2008-11-10	8	4		118	115	22.806	121	2.64	5.88
4	0.97	1.2	F	63.74	155	48	2a2c	2009-03-27	2009-03-30	9	1		67	127	19.9792	252	0.72	1.56
	1.24	1.3	M	30.55	170	70	1	2007-12-25	2007-12-25	8	3		102	87	24.2215	114	2.4	2.88
	0.98	0.6	M	41.99	170	78		2006-06-06	2006-06-16	8	4		201	329	26.9896	173	3.12	2.64
	0.97	1.1	M	32.02			2a2c	2004-09-17	2004-09-22	12	1		105	200		202	1.44	1.2
4.5	0.97	1	M	66.99	159	70	2a2c	2008-08-05	2008-08-19	7	3		73	96	27.6888	227	0.84	2.16
	1.23	1	F	60.88	160	70		2000-08-24	2000-08-30	7	4		91	117	27.3438	104	2.4	4.92
	1.28	1.3	F	51.2	152	61	1b	2004-04-28	2004-05-04	7	4	16672	120	128	26.4024	124	2.64	4.32
	0.98	0.9	F	55.97	152	55	2a2c	2007-07-10	2007-08-22	5	1		172	239	23.8054	194	2.4	3.24
4.1	0.93	0.7	F	57.89	156	58	2a2c	2006-03-06	2006-03-13	11	3	258066	153	223	23.833	87	4.8	6.84
	1.15	1.4	M	68.51	167	75	1b	2000-08-29	2000-09-25	9	4	1120	80	101	26.8923	96	2.28	5.64
	1.1	0.5	F	65.42	155	72	2a2c	2009-02-24	2009-03-03	7	4		100	89	29.9688	92	2.88	7.56
	0.91	1.2	F	37.96	162	48	2a2c	2004-06-03	2004-07-14	11	3		90	124	18.2899	216	1.08	1.44
	0.9	1.9	F	41.38	160	75	2a2c	2001-04-16	2001-05-03	6	0	797490	52	96	29.2969	304	0.48	0.72
	0.97	0.9	M	35.08	179	81	2	2005-01-19	2005-02-23	9	1		151	354	25.2801	182	2.28	1.56
	0.97	0.5	F	50.58	158	65	2a2c	2007-06-27	2007-07-05	7	1		75	110	26.0375	161	1.2	2.28
	1.07	0	M	43.03	165	62	2a2c	2000-12-14	2001-12-13	8	0	287606	40	67	22.7732	195	0.6	1.08
	1.05	0.7	F	50.51	150	54	2a2c	2005-01-21	2005-04-27	8	3	318330	301	386	24	139	5.88	5.52
	1.07	0	M	53.26	171	68	2a2c	2000-10-19	2000-11-23	6	0	22805	160	321	23.255	192	2.28	2.52
	0.97	0	M	72.68	170	84	2a2c	2006-03-29	2006-05-22	10	3	86089	131	187	29.0657	127	2.76	5.52
	0.97	0.6	M	45.88	175	64.5	1b	2009-08-21	2009-09-03	8	1		149	273	21.0612	161	2.52	2.52
	1.23	1.1	M	68.16		79		2001-01-04	2001-01-18	3	4		116	156		179	1.8	3.48
	1.07	1.5	M	32.84	168	85	1b	2000-12-04	2000-12-29	3	0	16408	105	355	30.1162	180	1.56	0.96
		0.6	M	24.01	172	74	1a	2002-07-11	2002-08-07	6	0	662298	20	35	25.0135	277	0.24	0.24
		0.6	F	43.98	154	52	1b	2001-03-22	2001-04-02	2	0	2400000	121	182	21.9261	277	1.2	1.44
	1.07	0.8	M	56.51		80	1b	2000-12-21	2001-03-30	5	0	48598	45	59		218	0.6	1.56
	1.04	0.8	F	49.92		65	1b	2000-12-21	2001-02-02	5	3	602841	86	145		138	1.68	2.64
	1.03	1.4	F	60.94	157	64	2a2c	2001-02-06	2001-03-22	11	4	11059	210	182	25.9645	114	4.92	8.28
	1.12	0.8	M	36.57	165	53		2002-01-10	2002-01-21	6	0	1100000	35	49	19.4674	180	0.48	0.96
	1.03	0.7	M	31.97	160	61	1b	2001-02-15	2001-04-07	6	1	143189	110	339	23.8281	234	1.32	0.84
	1.22	1.9	F	55.61	155	45	2	2001-03-08	2001-03-08	10	3	36048	145	144	18.7305	161	2.4	4.2
	1.22	1	M	59.9	178	79		2003-03-13	2003-03-20	7	4		58	100	24.9337	152	1.08	2.28
	1	0.9	F	65.69	150	42.5	1b	2009-03-23	2009-04-09	6	1		77	110	18.8889	148	1.44	3.24
	1.06	0.5	M	70.45		71	1b	2001-02-26	2001-03-15	6	0	80692	97	159		252	1.08	2.16
	1.04	1.2	M	44.96	158	57	2a2c	2001-03-15	2001-03-30	8	4	7852	135	279	22.8329	107	3.36	3.36
	0.96	0.8	M	66.03			2a2c	2005-08-19	2005-09-02	11	0		144	85		221	1.8	4.68
	1.03	0.8	F	56.07	160	64	2a2c	2004-02-24	2004-06-25	2	0		72	115	25	178	1.08	2.16
4.2	1.02	1.6	F	57.43	158	60	2	2008-10-29	2008-11-07	10	4		139	180	24.0346	137	2.76	4.32
	1.07	1	F	66.61	155	57	1b	2001-02-23	2001-03-14	11	4	221982	311	553	23.7253	139	6	6.36
	1.13	0.8	M	52.34	174	67	1b	2001-08-28	2001-09-07	6	3	94843	51	104	22.1297	160	0.84	1.68
	1.07	1.2	M	34.74			6a	2001-04-10	2001-05-16	7	1	59262	42	296		341	0.36	0.24
	1.07	1.1	M	30.23	170	77	1b	2001-05-07	2001-05-15	5	3	10208	105	268	26.6436	218	1.32	0.84
	1.12	0.6	F	49.34	155	73		2002-01-04	2002-01-22	12	4	40658	131	134	30.385	242	1.44	2.28
	1.07	1	M	64.48	175	65	1b	2001-05-01	2001-05-11	12	4	640120	230	358	21.2245	173	3.6	4.56
3.9	1.03	0.5	F	62.41	155	59	1b	2004-09-23	2006-02-17	9	4	172966	117	118	24.5577	75	4.2	9
	1.13	1.1	F	55.73	153	58	1	2006-11-20	2006-12-01	10	1		101	119	24.7768	106	2.52	4.92
	0.97	1.2	M	29.27	175	84	2a	2008-09-24	2008-09-29	5	1		165	131	27.4286	300	1.44	1.44
	1.12	0	M	42.86	180	88	1a	2008-01-15	2008-02-14	6	1		53	100	27.1605	183	0.84	1.2
	1.12	0.5	F	52.8	150	51	2a2c	2001-12-28	2002-01-16	7	0	417632	177	255	22.6667	239	2.04	2.4
	1.02	1	M	36.81	178	77	1b	2009-01-06	2009-01-08	8	1		40	81	24.3025	197	0.6	0.84
	1.23	0.6	M	52.41	178	80	2a2c	2001-06-22	2001-07-18	10	4	6924	44	82	25.2493	154	0.72	1.68
	1.13	0.6	M	37.73	175	75	1b	2002-08-08	2002-08-21	5	0	423306	28	58	24.4898	273	0.24	0.48
	0.92	1.6	M	75.29		162	1	2006-05-05	2006-05-18	5	1	6856	85	112		136	1.68	4.44
	1.06	2.2	F	54.82		60	1b	2001-08-03	2001-08-22	6	4	551407	57	78		210	0.72	1.68
	1.07	1.4	M	33.37	181	88	2a2c	2001-07-26	2001-08-09	5	0	1100000	31	64	26.8612	172	0.48	0.72
	1	2.6	F	46.48	150	58		2008-06-02	2008-06-04	10	1		299	411	25.7778	274	3	2.52
	1.07	0.4	M	68.17	158	68	1b	2004-10-06	2009-09-25	5	3	363317	57	52	27.2392	128	1.2	4.2
	0.97	1.1	F	51.63			2a2c	2005-03-28	2005-04-07	12	3	398449	178	273		185	2.64	3
	1.22	0.8	F	48.33	158	63	2a2c	2002-01-09	2002-01-21	5	4	36378	63	99	25.2363	162	1.08	1.92
	1.23	1	M	50.41	156	54	2a2c	2002-01-07	2002-01-16	8	0	1200000	170	378	22.1894	201	2.28	2.16
	1.19	0.7	F	70.11	160	59	1b	2007-04-30	2007-06-28	10	4	484373	137	100	23.0469	74	5.04	12.96
	0.95	1.6	M	45.27	171	65	1b	2001-12-03	2001-12-20	12	4	2700000	180	196	22.2291	107	4.56	5.4
	1.28	0.8	M	61.03	159	61	1b	2004-04-06	2004-05-03	10	4	212533	74	56	24.1288	276	0.72	2.16
	0.89	0.9	M	43.81	169	86	2a2c	2006-03-17	2006-03-27	7	1		101	151	30.111	228	1.2	1.56
	1.02	0.5	M	43.65	170	83	1b	2007-10-29	2007-11-07	7	2		179	374	28.7197	179	2.76	2.28
	1.07	0.9	M	51.66	153	63	1b	2002-01-03	2002-11-07	6	0	272086	45	81	26.9127	184	0.72	1.44
	0.9	1.6	M	43.48		80	1b	2001-11-28	2001-12-20	5	0	282309	28	50		329	0.24	0.48
	1.14	0.6	M	39.41	166	53	2a2c	2001-12-19	2002-01-07	6	0	535638	116	319	19.2336	256	1.2	0.96
	1.13	0.9	M	51.32	174	63	1b	2007-11-30	2007-12-12	8	4		109	179	20.8086	67	4.44	6.24
	1.04	0.5	M	58.53		64	2a2c	2002-03-12	2002-03-13	6	0	640	83	185		229	0.96	1.56
	1.12	1.3	M	35.29	172	68	2b	2003-12-29	2004-02-02	6	0		23	42	22.9854	296	0.24	0.48
	1.12	1.3	M	58.57	171	66	1b	2003-03-17	2003-03-27	5	3	82542	48	58	22.571	109	1.2	3.36
	1.22	0.6	M	46.78		67	2	2002-07-11	2002-07-26	5	0	226548	132	196		237	1.56	1.92
	1.14	0.7	M	66.6	160	70	1b	2001-12-31	2002-03-25	7	4	807039	225	265	27.3438	101	6	9.12
	1.13	0.8	M	64.7	168	61	1b	2004-02-26	2004-03-09	10	4	24253	226	270	21.6128	115	5.28	7.68
	1.07	0	F	47.14	150	58	1b	2002-10-18	2002-11-11	4	4	9863	48	86	25.7778	205	0.6	1.2
	0.9	1.4	M	36.17	179	69		2005-12-29	2006-04-14	2	0		116	216	21.5349	213	1.44	1.32
	1.23	0.6	M	55.26	174	67	1b	2002-01-09	2001-12-28	8	4	622682	90	130	22.1297	211	1.2	2.04
	1.12	0.9	M	21.14	163	50		2002-02-21	2002-03-19	3	0	761087	83	296	18.8189	314	0.72	0.36
	0.94	0.5	M	34.85	174	72	1b	2006-11-28	2006-12-07	8	1		116	214	23.7812	129	2.4	2.16
	0.92	0.7	F	50.76	157	65	2a2c	2005-08-09	2005-09-13	8	1		60	389	26.3702	183	0.84	0.84
	1.03	1	F	43.58	160	54	1b	2009-09-07	2009-09-21	8	4		100	235	21.0938	82	3.24	3.48
	1.12	1.2	M	38.66	170	67	2a2c	2004-09-24	2004-11-19	9	3	585934	52	111	23.1834	199	0.72	0.96
	1.04	1.4	F	47.12	155	56	1b	2002-03-08	2002-03-22	6	0	1300000	44	80	23.309	209	0.6	1.08
	1.12	0.9	M	52.03	170	70	2a2c	2007-05-30	2007-06-08	10	4	54798	131	286	24.2215	163	2.16	2.52
	1.2	0.8	M	49.67	157	62	1b	2002-03-25	2002-04-04	6	2	134016	102	227	25.1532	105	2.64	3.24
	1.07	1.2	F	47.45		75	2a	2008-09-24	2008-09-29	7	3		156	185		245	1.68	2.28
	0.97	1.7	M	61.63	168	75	1	2004-11-30	2004-12-20	8	4		40	114	26.5731	100	1.08	2.28
	1.13	1.5	M	61.52	162	75	1b	2002-10-14	2002-11-06	6	3	2400000	58	104	28.578	142	1.08	2.52
	0.94	0.4	F	50.21	156	61	2b	2006-09-01	2006-09-11	13	1		119	156	25.0658	245	1.32	1.92
	1.14	0.9	F	55.66	163	86	2a2c	2002-07-31	2002-10-18	9	4	241214	59	68	32.3685	55	2.88	7.2
	0.91	0.5	M	34.93	164	78	1b	2005-07-29	2005-08-19	5	1		41	83	29.0006	315	0.36	0.48
	1.14	1.1	M	24.32		80	1b	2002-08-30	2003-02-13	4	0	3746	25	47		204	0.36	0.48
	1.07	0.9	M	19.15	165	65	1a1b	2002-05-15	2002-05-23	7	0	640	47	126	23.8751	386	0.36	0.24
	1.03	1.5	M	45.11	186	68	2a2c	2005-04-29	2005-06-25	10	3	615	97	203	19.6554	156	1.68	1.92
	1.13	1	F	56.3	163	73	1a1b	2002-06-20	2002-07-10	6	0	580560	61	98	27.4756	161	1.08	2.16
4.1	1.04	1.6	M	58.87	175	70		2007-05-15	2007-07-12	8	1		72	134	22.8571	304	0.6	1.2
	1.13	0.8	M	19.05	173	87	1b	2003-02-12	2003-03-18	6	2	448469	69	140	29.0688	284	0.6	0.36
	1.04	1.2	F	28.38	156	48		2004-08-19	2005-02-25	8	0		54	103	19.7239	178	0.84	0.84
	1.02	1.8	M	66.79	167	69	1b	2005-12-20	2006-01-19	8	4	159822	214	278	24.7409	110	5.28	7.8
	1.14	0	M	34.24		90	2	2002-07-02	2002-07-25	9	0	235761	118	290		206	1.56	1.2
	1.18	0.8	M	56.45	165	67	1b	2004-08-16	2004-10-26	8	4	151937	374	407	24.6097	75	13.44	13.92
	0.99	0.9	M	52.82	153	53	2b	2008-05-07	2008-05-12	8	1		97	178	22.6409	217	1.2	1.8
	1.15	0.8	F	61.87	152	53	2a2c	2004-12-01	2004-12-14	11	4	615	117	88	22.9398	102	3.12	7.56
	1.07	1.9	F	59.48	160	67	2a2c	2002-09-23	2002-10-14	10	0	699931	45	82	26.1719	182	0.72	1.68
	1.07	1.2	F	57.31		54		2002-08-20	2002-09-05	2	4		233	205		138	4.56	6.72
	0.94	1.7	F	56.67	153	60	2a2c	2006-10-12	2006-11-16	8	2		66	267	25.6312	121	1.44	1.92
	1.13	1	F	45.1	158	65	2a2c	2002-09-30	2002-10-07	6	4	500554	89	111	26.0375	266	0.96	1.44
	1.12	0	F	46.54	154	56	1b	2002-09-11	2002-10-07	5	0	100905	37	43	23.6127	188	0.48	1.44
	1.12	1	M	38.92		64	1b	2002-09-24	2002-10-01	4	0	560937	167	553		163	2.76	1.68
	0.97	0.8	M	37.07	175	69	2a2c	2002-09-16	2002-10-08	8	1	5200000	27	24	22.5306	253	0.24	0.84
	1.14	2.1	F	60.26	158	70	1b	2002-10-04	2002-10-28	9	4	1800000	69	70	28.0404	86	2.16	5.76
	1.22	1.7	M	51.63	164	67	1,2	2002-09-05	2002-09-24	8	1	394522	100	213	24.9108	234	1.2	1.56
	1.06	0.9	M	68.56	178	78	1b	2008-05-12	2008-05-29	11	2		355	487	24.6181	166	5.76	6.6
	1.2	1.5	M	51.91	175	81	2	2008-01-31	2008-02-20	9	3		55	103	26.449	169	0.84	1.68
	1.13	0.7	M	26.85	165	66	2a2c	2003-04-18	2003-04-30	6	0	216625	46	105	24.2424	228	0.6	0.48
	1.12	0.9	M	40.91	170	69	2	2002-10-14	2002-11-15	6	0	448980	60	129	23.8754	200	0.84	1.08
	0.9	0.6	F	72.44	151	52	2	2005-09-12	2006-04-24	6	1		122	99	22.806	177	1.92	5.04
3.8	1.28	0.6	M	44.12		75	1b	2003-10-24	2003-11-25	9	4	27707	144	205		68	5.76	6.48
	1.12	0	F	20.35	156	44		2002-10-16	2003-02-21	6	0		40	47	18.0802	178	0.6	0.72
	1.04	0.8	F	64.88		72	1b	2003-10-09	2003-10-21	6	3		78	114		142	1.44	3.36
2.5	1.08	1.6	F	54.24	164	82	1b	2007-01-03	2007-01-10	11	4	615	145	125	30.4878	106	3.72	6.6
	1.15	1.2	M	41.93	173	83	1b	2009-02-27	2009-03-30	7	1		65	128	27.7323	193	0.96	1.2
	1.22	1	M	45.56		75	2b	2003-04-21	2003-04-25	7	1	280288	311	1006		216	3.84	2.04
4.2	0.97	2.4	F	58.06	151	50	2a2c	2005-08-08	2005-08-15	9	3	615	90	91	21.9289	127	1.92	4.32
4.3	1.18	1.8	F	50.31	160	61	1b	2009-06-26	2009-06-29	9	1		104	132	23.8281	166	1.68	2.76
	1.14	1.1	M	31.73	170	77	1b	2002-12-18	2003-02-18	13	1	1200000	121	216	26.6436	119	2.76	2.16
	1.06	1.7	F	56.59	167	66		2008-05-29	2008-08-18	9	1		54	59	23.6653	142	1.08	2.76
	1.15	1.2	M	55.3	162	67	2	2003-01-06	2003-01-24	8	4	31517	208	209	25.5296	120	4.68	6.6
	1.01	0.8	F	46.14	155	53	1b	2007-05-11	2007-09-10	7	1		99	128	22.0603	219	1.2	1.8
	1.07	1.1	M	64.68	170	61	1b	2003-01-16	2003-02-12	5	4	1700000	103	178	21.1073	129	2.16	3.84
	1.13	1.2	M	50.91	167		1b	2003-01-15	2003-02-06	3	4	52693	65	138		133	1.32	2.16
	0.99	0.4	M	36.69	172	66	6a	2004-10-07	2004-10-22	7	2		115	138	22.3094	175	1.8	2.04
	1.13	1.8	F	62.59	160	58	1b	2004-02-11	2004-03-05	8	4	1100000	65	89	22.6562	146	1.2	3
3.1	1.08	0.9	F	56.73	133	39		2005-11-24	2006-02-20	7	4		129	110	22.0476	78	4.44	9
4.3	1	0.7	M	55.75	161	65	1b	2009-03-26	2009-04-08	5	1		51	96	25.0762	217	0.6	1.32
	1.13	0.8	M	21.98	164	44		2003-04-04	2003-04-15	7	0		46	87	16.3593	204	0.6	0.48
	1.13	0.8	F	56.51	158	60	2b	2004-03-31	2004-10-18	3	4	615	70	82	24.0346	87	2.16	5.04
	1.13	1.2	M	63.54	170	64	2a2c	2003-05-12	2003-07-11	9	0	1500000	59	325	22.1453	181	0.84	1.2
	1.12	1	F	63.73		51	2a2c	2003-04-22	2003-05-02	10	3	64345	80	110		180	1.2	2.76
4	0.98	0.7	M	63.35	173	88	1b	2007-04-23	2007-07-31	7	3		228	271	29.4029	136	4.56	6.48
	1.14	1.3	M	74.47	160	60	2b	2004-04-09	2004-04-29	10	3		222	328	23.4375	124	4.8	7.32
	0.95	0.9	M	47.72	174	76	1b	2004-10-15	2004-10-25	7	3	2374	69	110	25.1024	120	1.56	2.64
	1.14	0.5	F	52.41	153	49	2a2c	2003-04-14	2003-04-25	10	3	443312	162	319	20.9321	196	2.28	2.4
	1.14	0.5	M	48.69	165	85	1b	2003-11-20	2003-12-13	10	4	62208	348	423	31.2213	89	10.56	9.24
	0.93	1.3	F	70.22	155	54.5	2	2007-03-05	2007-08-31	8	1		174	210	22.6847	234	2.04	3.6
	1.15	0.9	M	64.23	170	71	1b	2003-12-05	2003-12-15	8	4	70543	181	363	24.5675	167	2.88	3.6
3.1	0.93	1.1	F	62.25	147	47.4	2a2c	2007-05-14	2007-05-31	9	4	771499	90	100	21.9353	86	2.88	6.48
	0.96	0.6	M	47.32	165	76	1b	2007-07-06	2007-07-16	5	1		107	197	27.9155	203	1.44	1.8
	1.14	0.7	F	47.08	163	87	2	2007-07-09	2007-07-16	8	4		123	138	32.7449	114	2.88	4.32
	1.07	0.8	M	47.53	160	61	2	2004-02-17	2004-03-30	9	3	1441	147	155	23.8281	139	2.88	4.08
	0.97	1.5	M	49.97	162	75	1b	2004-07-20	2004-08-06	10	4	21239	53	95	28.578	124	1.2	2.16
	1.14	1.8	M	48.53	173	75	1b	2004-04-13	2004-04-23	10	4	610836	139	207	25.0593	135	2.76	3.48
	0.98	0.8	F	53.64	143	53	1b	2006-10-04	2006-10-16	10	3	122886	104	132	25.9181	113	2.52	4.32
	1.03	0.8	M	20.8	161	59	1b	2003-12-17	2004-01-06	6	0	12466	91	144	22.7615	199	1.2	0.84
	1.06	0.5	F	56.38	154	52	2a/2c	2009-06-18	2009-06-23	5	1		164	186	21.9261	112	3.96	6
	1.15	0.9	M	46.93	164	65	1b	2004-01-06	2004-02-09	7	4		101	160	24.1672	104	2.64	3.6
	1.13	1.4	M	54.33	167	75	1+2	2003-12-19	2004-03-26	5	4	241659	36	44	26.8923	177	0.6	1.68
	1.23	1.3	F	60.94	158	58	1b	2003-10-25	2003-11-20	7	4	408459	131	139	23.2335	86	4.08	7.92
	0.99	1	M	54.01	160	55	1b	2005-03-04	2005-03-14	5	1	73101	83	114	21.4844	338	0.72	1.2
	0.91	0.8	M	49.26	167	64		2004-07-09	2004-08-03	9	1		141	216	22.9481	183	2.04	2.64
	1.12	1	F	44.02		45	1	2003-11-11	2003-12-18	4	0	84141	33	31		257	0.36	0.96
	0.94	0.7	F	32.08	148	66	6a	2004-08-17	2004-09-14	8	2	263422	101	154	30.1315	234	1.2	1.08
	1.13	0.8	M	47.23	175	70	1b	2003-12-08	2003-12-22	10	3	40245	123	216	22.8571	139	2.4	2.88
	0.91	0.6	M	51.6	165	73		2004-09-24	2004-10-08	5	2	2445	36	64	26.8136	225	0.48	1.08
	1.22	0.6	M	43.43	170	75	1b	2003-10-28	2003-11-07	7	3	1400000	88	209	25.9516	189	1.2	1.44
	1.12	0.7	M	39.94	165	68	2a2c	2005-08-03	2005-09-02	5	2		56	118	24.977	242	0.6	0.84
	0.93	0.8	M	31.26	160	65	1b	2007-01-24	2007-03-01	6	1		59	111	25.3906	105	1.56	1.68
	1.07	0.6	M	73.59	168	68	1b	2004-02-03	2004-04-09	5	0	914280	245	225	24.093	236	2.76	5.04
	1.13	0.8	M	44.59	172	69	2a2c	2003-12-11	2004-02-17	6	1	5454	75	172	23.3234	139	1.44	1.8
4.5	0.97	0	F	51.5	163	65	2a2c	2004-12-22	2004-12-24	3	0		162	266	24.4646	251	1.8	2.04
	1.13	1	M	54.11	158	70	1b	2004-04-30	2004-06-29	8	0	126877	69	110	28.0404	229	0.84	1.56
	1.12	0.6	F	41.06	160	71	2a2c	2004-01-06	2004-02-27	6	0	301914	71	137	27.7344	266	0.72	0.96
	1	0.9	F	52.1	158	65	1b	2004-08-13	2004-08-20	9	4	1183	112	99	26.0375	96	3.12	6.12
	0.99	0.3	M	29.29	162	65	1a	2004-07-06	2004-08-12	7	2	13087	46	55	24.7676	280	0.48	0.6
	0.96	0.8	F	57.28			1b	2004-04-23	2004-05-17	9	4	117122	205	310		57	9.72	11.76
	0.99	7.4	M	44.4	185	98	1a1b	2008-04-01	2008-05-30	3	0		42	85	28.634	160	0.72	1.32
	1.13	1	M	34.33	185	75	3a	2004-03-22	2004-04-06	5	3	149053	99	197	21.9138	140	1.92	1.68
	0.91	0.7	M	42.68	170	80	2a2c	2004-08-20	2004-09-01	7	2	27742	67	129	27.6817	179	0.96	1.44
	0.97	1.2	F	59.89	160	56		2004-02-23	2004-03-24	7	4	615	92	109	21.875	97	2.52	5.4
	0.9	0.8	M	43.59	162	76		2006-06-30	2006-07-13	7	1	1600000	68	156	28.959	223	0.84	1.08
	0.93	0.7	F	47.11	160	80	2a2c	2005-06-10	2005-06-20	7	1		94	186	31.25	216	1.2	1.56
	1	0.9	F	55.1	155	43	2a2c	2006-08-25	2006-11-06	8	0		266	394	17.898	172	4.2	4.32
	0.87	1.1	F	53.66	157	70	2a2c	2007-03-13	2007-03-19	7	3	15732	66	105	28.3987	199	0.84	1.68
3.8	1.14	2	M	57.33	174	65	6a	2007-07-04	2007-07-11	7	1		52	132	21.4691	157	0.84	1.68
4.2	0.98	0.9	M	62.54	158	63	1	2005-03-02	2005-03-25	11	4	127264	151	258	25.2363	103	3.96	5.76
	1.12	1.3	F	63.71	145	50	1b	2004-01-02	2004-11-18	9	1	46506	123	106	23.7812	101	3.24	7.56
	1.03	0.4	F	46.82			1b	2004-08-05	2004-08-26	7	4	991441	122	144		137	2.4	3.48
	0.92	1.4	F	65.07		73	2b	2004-05-05	2004-06-03	9	1	12637	156	188		175	2.4	4.2
	0.93	1.2	F	45.63	155	51	2a2c	2005-03-31	2005-09-22	10	3	11091	24	19	21.2279	155	0.36	1.68
	0.95	1.2	F	54.23	160	53	1b	2004-05-12	2004-06-04	5	4	7950	128	144	20.7031	123	2.76	4.68
	0.92	0.9	M	38.03	160	65	2a2c	2004-09-30	2004-10-13	8	1	615	83	95	25.3906	184	1.2	1.8
	1.1	1	F	49.86	150	52		2004-12-24	2004-12-31	9	4		147	130	23.1111	80	4.92	8.04
	0.96	0.6	F	54.01	156	66.5	2a2c	2008-10-16	2008-10-14	7	1		58	108	27.3258	364	0.48	0.84
	1.12	0	M	28.35	179	73	1b	2004-06-09	2004-07-02	6	0		49	107	22.7833	232	0.6	0.6
4	0.98	0.6	M	55.76	163	61	2b	2007-12-11	2007-12-14	5	1		108	212	22.9591	198	1.44	2.04
	0.98	1	M	46.4	168	75	1b	2004-09-21	2004-10-06	7	4	1100000	84	107	26.5731	138	1.68	2.76
	0.91	0.8	M	26.43	174	84	1	2004-06-25	2004-07-29	9	1		60	114	27.7447	153	1.08	0.96
	0.91	0.7	M	21.54	177	100	2a2c	2005-01-14	2005-07-14	9	1		123	338	31.9193	174	1.92	0.84
	0.97	0.8	F	63.34	158	60	2a2c	2006-03-16	2006-03-29	11	3	16682	169	269	24.0346	160	2.88	4.08
	1	0	M	59.99	168	61	2a2c	2008-07-02	2008-07-09	8	1		87	106	21.6128	140	1.68	3.6
3.3	1.06	0.8	F	64.84			1b	2004-11-05	2004-11-26	11	4	965212	181	84		90	5.4	14.28
	0.95	0.5	F	46.64	164	69	2a2c	2005-01-11	2005-04-15	10	2		239	175	25.6544	177	3.6	4.8
	1.07	1.2	M	41.46	158	50	1a	2004-07-26	2004-08-09	5	4	23501	108	137	20.0288	117	2.52	3.24
	0.99	1	F	55.65	153	46	1b	2006-06-02	2006-06-28	8	1	1722	141	181	19.6506	171	2.28	3.36
	0.89	0	M	39.45	163	63	2a2c	2007-01-26	2007-02-02	7	1		213	412	23.7118	222	2.64	1.92
	0.97	1.7	F	66	152	50	2a2c	2004-10-01	2004-10-12	12	4	97613	118	153	21.6413	105	3	6
	0.98	1.7	F	63.83	150	55	2	2004-08-06	2004-09-09	8	4	51177	157	128	24.4444	206	2.04	4.32
	0.99	1.2	M	76.7			1b	2004-11-08	2004-11-17	9	4	86052	144	177		98	3.96	8.52
	0.97	0.7	M	56.53	165	70	1b	2004-08-25	2004-09-10	7	4	367100	62	94	25.7117	148	1.08	2.4
4	1.05	0.8	F	39.07	160	51	2a2c	2008-02-11	2008-02-27	5	1		78	89	19.9219	162	1.32	2.04
	0.9	0.9	M	54.74	170	75		2005-10-26	2006-01-09	11	3	615	78	247	25.9516	339	0.6	0.84
4.4	0.97	0.8	M	34.95	178	75	2a2c	2005-01-03	2005-02-21	7	3	205809	38	90	23.6713	185	0.6	0.72
	0.97	1.2	F	50.48			1b	2004-09-14	2004-12-02	9	2	340170	93	169		129	1.92	2.76
	0.89	0.8	M	23.97	170	74	1a1b	2004-10-22	2004-11-03	6	1	1300000	46	97	25.6055	285	0.48	0.36
4	1.03	0.7	M	46.24	172	75	2	2006-06-16	2006-06-26	9	4	592298	54	62	25.3515	43	3.36	7.32
	0.93	0.6	M	68.37	168	75	2	2004-11-05	2004-11-10	8	2	5473	105	150	26.5731	185	1.56	3.12
	0.91	0.9	F	57.3	165	65	2a2c	2004-09-22	2004-12-10	8	2		104	255	23.8751	241	1.2	1.56
4.2	1.03	1	M	67.61	168	68	2a2c	2005-05-17	2005-06-03	9	1		58	243	24.093	114	1.32	2.16
3.6	0.94	1	M	40.14	160	60	1	2006-09-20	2006-10-04	7	1		50	81	23.4375	157	0.84	1.44
	1.06	0.6	M	54.7	165	62	1b	2008-11-11	2008-11-17	7	2		46	101	22.7732	198	0.6	1.32
	0.97	0.5	M	44.6	175	79	1b	2004-12-30	2005-01-12	11	4	56840	112	289	25.7959	158	1.92	1.8
	0.97	1	M	44.6	175	79	1b	2004-12-30	2005-09-20	11	4		123	271	25.7959	178	1.92	1.92
	1.12	0.9	M	39.33	172	72	2b	2005-04-08	2005-04-20	9	4	615	202	99	24.3375	90	6.12	8.88
4.2	0.96	0.7	M	39.07	176	65	2a2b	2005-03-29	2005-04-07	10	1		64	96	20.984	330	0.48	0.72
	1.07	1.5	M	57.11	161	74	2a2c	2007-07-18	2007-07-25	11	4		78	112	28.5483	93	2.28	4.56
3.9	0.88	0.9	F	52.35	160	65	1b	2006-05-29	2006-06-16	8	1		72	77	25.3906	221	0.84	1.92
4.1	1	1.2	M	44.78	164	73	1b	2009-04-30	2009-11-25	3	2	52000000	48	80	27.1416	161	0.84	1.44
	1.01	0.6	F	25.35	166	51	2b	2004-12-21	2005-01-06	3	0		33	54	18.5078	375	0.24	0.36
	0.86	0.9	M	56.01	160	54	1b	2005-08-19	2005-08-29	5	1	10482	92	83	21.0938	210	1.2	2.64
4.1	0.91	0.9	M	63.87	175	78	2a2c	2005-07-21	2005-07-28	9	1		55	130	25.4694	122	1.2	2.52
	0.96	0.7	M	65.03	164	68	2a2c	2005-01-27	2005-02-22	7	4	12418	96	156	25.2826	112	2.28	4.44
	0.94	0.7	F	73.69	162	60	1b	2005-02-04	2005-03-03	10	4	331576	152	173	22.8624	103	3.96	8.28
4.3	1.1	0.5	M	46.09	169	62	1b	2005-04-28	2005-05-12	9	4	126944	137	199	21.7079	110	3.36	4.08
	0.99	1	F	66.71	156	58	1b	2005-03-21	2005-04-08	9	3		32	24	23.833	139	0.6	3.12
	0.89	1	M	32.44	167	99	2	2005-02-25	2005-04-08	9	3	543619	114	176	35.4979	208	1.44	1.32
	0.93	0.6	F	53.05	158	63	1b	2005-03-01	2005-03-18	8	1		115	239	25.2363	244	1.32	1.56
	0.97	2	M	63.18	155	59	2b	2005-03-04	2005-03-23	7	4	8958	128	152	24.5577	73	4.68	9
	0.97	1.4	M	43.74	175	72		2006-09-28	2006-12-29	9	1		105	285	23.5102	244	1.2	1.08
	0.94	0.5	M	25.87	189	77	2b	2005-05-04	2005-05-11	9	3	124000	120	298	21.5559	232	1.44	0.72
	0.94	0.7	F	53.29	160	69	2b	2005-04-01	2005-05-20	10	3	74707	26	26	26.9531	170	0.36	1.56
	1	1.1	F	55.32	160	54	1b	2009-01-22	2009-02-09	8	2		103	119	21.0938	159	1.8	3.24
4.2	0.96	0.8	F	43.23	152	75	1b	2005-11-24	2006-01-04	6	4	87837	256	273	32.4619	89	7.8	7.56
3.9	0.97	0.8	F	57.08	148	68	2a2c	2005-09-16	2005-09-30	10	4	22024	66	96	31.0446	120	1.44	3.24
	0.98	0.9	M	60.27	156	45	2a2c	2009-05-13	2009-05-21	11	2		156	248	18.4911	151	2.76	3.96
	0.94	0.6	M	25.96	173	80	1b	2006-08-22	2006-09-11	6	4		71	134	26.7299	204	0.96	0.84
	0.92	0.6	M	45.45	166	72		2006-12-01	2006-12-20	8	1		81	119	26.1286	223	0.96	1.56
3.9	0.93	1.7	M	70.85	172	80	2a2c	2006-12-11	2007-01-04	9	3		160	94	27.0417	140	3.12	8.4
	0.9	1.3	F	35.82	160	50	1b	2005-05-17	2005-08-10	0	2		36	51	19.5312	220	0.48	0.84
	1.17	0.9	F	57.75	163	60	2a2c	2007-01-05	2007-03-14	10	4	133030	129	139	22.5827	125	2.76	5.04
4.1	0.93	0.8	M	58.69	158	65	2a2c	2005-07-20	2005-07-29	7	4	615	95	117	26.0375	157	1.68	3.24
	0.99	1.2	F	65.69	150	43	2	2005-06-20	2005-06-30	10	3	14000	119	180	19.1111	223	1.44	2.64
	0.91	1	M	51.56	160	63	1b	2005-11-08	2006-01-06	9	3	326301	60	80	24.6094	183	0.84	1.92
	0.96	3.3	M	55.58	168	76	2a2c	2005-12-01	2006-01-02	5	1	202131	126	251	26.9274	175	1.92	2.52
	0.94	1.5	M	34.38	174	90		2006-11-17	2006-11-22	8	1		94	197	29.7265	219	1.2	1.08
	1.07	1.4	M	55.75	171	86.5	1b	2008-09-24	2008-09-29	7	4		153	220	29.5817	94	4.44	6.12
	0.89	1.1	F	77.04	151	42	2a2c	2005-12-19	2006-02-08	8	4	113080	193	120	18.4202	191	2.76	7.08
	0.97	1.2	M	43.3	172	65	2a2c	2006-01-05	2006-02-08	8	1		49	81	21.9713	210	0.6	1.08
	0.94	0.6	M	47.67	168	74	1b	2005-12-02	2006-01-06	10	3	1000000	139	270	26.2188	123	3	3.24
	0.99	0.8	M	51.96	158	67	1b	2005-09-30	2006-02-17	9	3	1500000	74	113	26.8387	129	1.56	2.76
3.5	1.13	0.6	F	41.23	160	48	3b	2005-10-24	2006-03-09	5	3		282	272	18.75	135	5.64	5.28
	0.94	0.8	F	56.22	156	62	1b	2006-04-27	2006-05-05	5	1	90215	50	105	25.4767	118	1.2	2.28
	0.97	0.8	M	59.96	172	70	1	2005-12-27	2006-01-13	9	4	615	105	152	23.6614	216	1.32	2.4
2.9	1.07	0.6	M	54.18	168	57	2b	2006-05-16	2006-06-02	12	3	11444	233	311	20.1956	116	5.4	6.12
3.4	0.98	0.8	M	59.69	156	51	2a2c+4e	2006-04-25	2006-05-15	10	4	434177	121	218	20.9566	203	1.56	2.4
	0.94	0.6	M	50.95	170	63	2a2c	2006-01-20	2006-02-03	9	3	87552	88	161	21.7993	181	1.32	1.92
3.9	0.94	1.4	F	57.29	150	58	2b	2006-03-02	2006-03-09	8	3	31726	97	138	25.7778	162	1.56	2.88
	0.94	0.6	M	64.21	153			2006-12-27	2007-01-31	9	4	615	118	129		84	3.84	7.92
	0.91	1.1	M	46.38	167	65	2	2006-02-24	2006-03-02	9	1		90	156	23.3067	209	1.2	1.56
	0.93	1.1	F	59.5	164	65	2a2c	2008-09-10	2008-10-09	8	1		118	172	24.1672	304	1.08	1.8
	1.01	1.1	M	39.5	180	88		2006-07-11	2006-07-20	11	3	691780	177	192	27.1605	154	3.12	3.24
	0.91	1.1	M	60.08	170	66	2a2c	2006-11-08	2006-11-15	6	1		79	122	22.8374	130	1.68	3.36
	0.98	1.4	M	50.07	170	63	2a2c	2006-03-28	2006-04-06	7	1		187	474	21.7993	288	1.8	1.44
	0.89	2.5	M	49.59	168	70	1b	2006-04-04	2006-04-12	7	1		47	92	24.8016	108	1.2	2.28
	0.95	0.7	M	67.42	171	70	1b	2006-05-18	2006-05-26	7	4	56869	82	81	23.939	122	1.8	5.04
	1.05	0.4	F	53.89	153	44.5	2a2c	2007-09-13	2007-09-19	10	1		196	224	19.0098	146	3.6	4.8
	0.95	2.1	M	70.54	165	62	2b	2006-08-11	2006-10-03	8	1		68	92	22.7732	206	0.84	2.4
3.8	1.17	0.8	F	49.34	157	78	1b	2007-09-28	2007-10-15	10	4		182	192	31.6443	161	3	4.08
	1.01	0.7	M	32.89	169	76	2a2c	2007-06-22	2007-07-23	8	1		52	142	26.6097	185	0.72	0.72
	1	0.7	F	50.63	154	50.5	2a2c	2006-10-05	2006-12-07	12	4		204	232	21.2936	131	4.2	5.16
	0.99	0.6	F	58.63	151	47.5	1b	2006-06-23	2006-07-07	9	4	120409	178	217	20.8324	112	4.32	6.36
4	0.9	0	M	55.72	170	60	1b	2006-07-14	2006-07-25	7	1		39	65	20.7613	236	0.48	1.2
	0.94	1	M	38.92	182	70	1b	2007-05-07	2007-05-14	6	1		64	84	21.1327	189	0.96	1.44
4.2	1.13	1	M	49.33	163	69	6a/6b	2009-07-01	2009-07-15	9	1		272	251	25.9701	179	4.08	4.68
	0.97	0.5	M	34.59	177	70	1b	2006-12-18	2007-01-16	6	1		124	251	22.3435	222	1.56	1.2
	0.92	0.7	F	47.5	159	74	2a2c	2006-08-23	2006-09-18	9	1		91	175	29.271	210	1.2	1.56
4.3	0.9	0.8	F	59.58	156	48	2a2c	2006-10-30	2007-10-05	5	3		94	124	19.7239	78	3.24	6.48
	1.12	1.1	M	22.61	177	73	2b	2006-10-20	2006-12-01	7	1		58	142	23.3011	160	0.96	0.72
	1.02	0.9	F	68.04	150	60	1b	2009-03-26	2009-07-20	7	3		64	69	26.6667	132	1.32	3.96
	1.07	0.9	M	16.18	177	55	2a2c	2007-04-04	2007-04-27	5	1		72	226	17.5556	188	1.08	0.36
3.9	0.89	1.4	M	66.14	165	86.5	1	2007-02-28	2007-03-06	8	1		107	223	31.7723	221	1.32	2.16
	0.92	0.8	F	54.33	152	55	2a2c	2006-11-23	2006-11-30	7	1		156	257	23.8054	226	1.92	2.28
	0.99	0.9	F	54.9	158	75	2b	2007-03-07	2007-03-21	11	3	615	130	259	30.0433	178	1.92	2.52
	0.94	1.3	M	47.02	167	73	2a2c	2007-01-02	2007-01-11	9	1		108	192	26.1752	291	0.96	1.2
	1.12	0.5	M	29.17	177	62	1b	2017-07-16	2007-08-02	8	0		66	72	19.79	297	0.6	0.72
3.8	0.93	0.5	F	58	152	55	1b	2006-12-25	2007-01-04	5	0		73	94	23.8054	453	0.48	0.96
4.1	0.96	1.4	F	63.03	160	58.8	2a2c	2007-04-11	2007-05-18	9	4	615	74	92	22.9688	156	1.32	3.12
	0.96	2	M	42.3	170	81	2a2c	2008-11-05	2008-11-05	8	1		91	191	28.0277	273	0.96	1.08
4.6	1	1.5	M	45.13	168	71	1b	2007-12-26	2008-06-26	0	3		44	95	25.1559	152	0.84	1.32
	0.89	0.4	F	53.43	162	73	1b	2007-04-27	2007-05-04	7	1		89	144	27.8159	226	1.08	1.8
	0.98	1.2	M	49.37	174	62		2007-03-19	2007-04-25	10	4		82	134	20.4783	212	1.08	1.68
4.1	0.94	0.9	M	33.31	167	65	1b	2007-10-24	2007-11-22	2	0		70	89	23.3067	234	0.84	1.08
	0.85	0.4	F	54.9	152	60	2a2c	2007-04-11	2007-04-18	9	2		63	110	25.9695	233	0.72	1.44
	1.08	0.8	M	59.84	168	73	1a1b	2008-03-20	2008-03-21	11	4		235	332	25.8645	100	6.36	7.68
2.6	1.07	1.2	F	49.56	150	52	2a2c	2008-01-23	2008-02-21	12	3		209	170	23.1111	40	14.16	19.92
	1	1.1	F	53.01	162	69		2007-04-10	2007-05-07	5	4		67	82	26.2917	140	1.32	2.76
	0.94	1	F	57.18	157	67		2008-04-30	2008-04-30	8	2		73	95	27.1816	169	1.2	2.52
	1.03	1.3	M	68.4	168	73	2a2c	2008-01-16	2008-01-23	8	1		71	130	25.8645	196	0.96	2.16
4.4	1.05	0.8	M	51.61	153	64.4	1b	2007-08-15	2007-08-16	7	4		96	101	27.5108	152	1.68	3.24
	0.93	0.9	F	55.09	154	70	1	2007-04-11	2007-04-19	8	4		82	91	29.5159	123	1.8	3.84
4.1	1.01	0.9	F	68.26	158	70	1b	2008-02-26	2008-03-31	11	4		110	104	28.0404	128	2.28	5.76
	1.07	0.5	F	60.01	150	58	2a2c	2007-04-03	2007-08-28	0	2		181	225	25.7778	140	3.48	5.16
	0.97	1.3	M	58.76	163	74	1b	2007-09-07	2007-09-19	8	2		133	123	27.852	297	1.2	2.4
	1.03	0.5	M	53.26	155	73	2a2c	2007-09-18	2007-09-19	10	1		110	196	30.385	207	1.44	2.04
	1.07	1.1	F	41.01	153	45	2	2007-12-20	2007-12-21	8	3		65	99	19.2234	117	1.56	2.28
4.2	1	0.9	F	56.21	150	50	2a2c	2007-11-30	2008-01-30	8	1		110	184	22.2222	19	15.6	24
	1.01	0.9	F	59.3	158	75	1b	2007-11-14	2007-11-19	9	3		93	140	30.0433	120	2.04	3.84
	1.07	1.4	M	42.85	167	75	6a	2007-08-08	2007-09-13	10	1		91	157	26.8923	272	0.96	1.2
	0.98	0.7	F	49.78	168	94	1b	2007-09-12	2007-09-12	7	2		83	124	33.305	130	1.68	2.88
4.3	1.07	1.1	M	42.81	155	57	2a2c	2008-03-03	2008-03-05	8	4		102	183	23.7253	185	1.44	1.8
	1.04	1.8	M	66.64	152	49.5	2	2008-02-22	2008-04-28	7	4		101	185	21.4249	106	2.52	4.68
3	1.08	1.4	F	55.59	157	91	1b	2008-05-06	2008-05-06	11	4		152	153	36.9183	780	0.48	0.84
	1.03	1.7	F	52.22	147	47	2a2c	2007-08-28	2007-09-03	8	3		159	171	21.7502	222	1.92	2.88
	1	0.5	M	46.55	170	90.5	1b	2009-04-20	2009-05-21	6	1		49	103	31.3149	197	0.72	1.2
	0.96	1.6	M	45.58	167	59	1b	2008-05-19	2008-05-20	5	2		126	199	21.1553	177	1.92	2.28
	0.91	0.7	F	65.71	145	44	1b	2008-03-17	2008-03-17	7	1		74	88	20.9275	167	1.2	3.12
3.6	1	1.4	F	62.51	155	60	1b	2008-04-10	2008-05-20	9	4		137	105	24.974	92	4.08	9.12
	1.05	0.7	M	56.82	172.5	89	2a2c	2008-04-17	2008-04-21	7	2		110	180	29.9097	170	1.8	2.76
3.2	1.1	0.6	F	67.04	160	60	2	2009-07-21	2009-08-05	9	4		280	292	23.4375	173	4.32	6.36
	0.97	0.7	M	53.48	168	58	1	2008-04-25	2008-06-10	6	2		72	144	20.5499	160	1.2	2.04
4	1.14	0.8	M	63.78	160	57	2a2c	2008-12-05	2008-12-15	9	4		131	213	22.2656	115	3.12	4.92
	1.07	1.2	F	64.53	145	50	2a2c	2008-01-30	2008-02-12	8	4		177	234	23.7812	136	3.48	5.52
	0.94	0.6	M	51.3	173	86	2a2c	2009-02-12	2009-02-23	7	1		76	103	28.7347	142	1.44	2.76
	0.96	1.6	F	51.06	171	65	2	2008-03-03	2008-02-28	12	3		175	360	22.2291	106	4.44	4.44
	1.1	1.4	M	64.38	171	61	2	2009-05-19	2009-05-19	10	3		133	145	20.8611	125	2.88	5.64
	0.98	1.1	F	60.12	150	70	2a2c	2008-03-05	2008-04-01	7	1		161	215	31.1111	110	3.96	6
	0.98	1	M	37.18	183	82	2b	2008-02-19	2008-02-25	10	2		65	160	24.4856	197	0.84	0.96
	0.99	0.5	M	60.52	165	74	1b	2008-02-22	2008-02-28	8	1		121	170	27.1809	211	1.56	2.64
4.2	0.95	0.9	M	56.9	170	63	1b	2008-03-24	2009-02-20	8	1		194	274	21.7993	268	1.92	2.52
	1.01	0.8	M	38.98	171	80	2	2008-10-17	2008-10-22	12	2		131	161	27.3588	154	2.28	2.64
	0.98	0.7	F	58.51	152	58	2a	2008-05-12	2008-05-27	5	1		115	150	25.1039	140	2.28	3.96
	1.01	0.4	M	35.15	166	82	2a2c	2008-04-29	2008-05-07	11	4		190	429	29.7576	100	5.16	3.24
4.4	1.12	1.2	M	60.01	165	60	2a2c	2008-11-12	2008-11-19	9	4		141	210	22.0386	138	2.76	4.2
	0.97	1.9	F	59.3	157	64	1b	2008-06-23	2008-06-26	7	1	99186	77	90	25.9645	247	0.84	1.92
4.4	1.02	1	M	56.8	167	63	1b	2008-12-05	2009-02-13	7	1		73	126	22.5895	105	1.92	3.48
4.7	1.01	0.9	M	53.58	167	65	2b	2008-09-24	2008-10-02	8	1		108	186	23.3067	188	1.56	2.28
	1.03	1.8	M	55.46	169	70	2a2c	2008-07-02	2008-07-07	10	3		109	131	24.5089	103	2.88	5.16
	0.96	0.9	M	30.49	170	83	1b	2008-07-08	2008-07-12	9	2		83	154	28.7197	280	0.84	0.72
3.9	1.07	0.5	M	72.71	166	54	1b	2008-07-08	2008-07-16	9	2		141	192	19.5965	150	2.52	4.92
	1.09	1.1	M	60.41	166	75.5		2008-08-11	2008-08-26	9	4		133	175	27.3987	70	5.16	8.64
	0.96	0.4	F	54.29	156	66	1b	2008-07-23	2008-07-28	10	1		94	113	27.1203	160	1.56	3
4.4	1.07	0.7	M	58.34	166	68	1b	2008-08-18	2008-08-25	5	1		94	167	24.677	189	1.32	2.28
	1.12	1.4	M	55.22	170	75	2b	2008-12-24	2008-12-26	8	4		185	170	25.9516	75	6.72	10.44
	0.99	0	M	52.09	167	70.9		2009-08-06	2009-09-01	6	1		77	151	25.4222	197	1.08	1.68
	1.04	0.9	F	51.1	158	50	2a2c	2009-09-15	2010-02-25	9	2	91567	111	125	20.0288	130	2.28	3.96
4.4	1.09	1.4	M	44.97	168	75	1b	2008-12-23	2008-12-31	10	3		189	290	26.5731	150	3.36	3.36
	0.95	0.8	F	54.97	150	50	2a2c	2009-03-27	2009-03-31	8	2		242	272	22.2222	102	6.36	7.92
	1.02	1	F	34.64	167	56	2a2c	2009-02-11	2009-02-25	8	1		97	132	20.0796	161	1.68	1.8
4.2		2.7	F	63.88	150	73	1b	2009-04-06	2009-04-20	8	3		133	159	32.4444	161	2.28	4.2
	1.13	1.2	M	68.23	165	70	2a2c	2008-11-26	2008-12-04	8	4		183	178	25.7117	119	4.2	7.92
4.2	1	1.1	F	63.44		150	1b	2008-08-05	2009-02-02	0	1		45	93		168	0.72	1.8
4	1.14	0.8	F	51.5	155	62	1b	2009-02-20	2009-02-25	10	4		157	239	25.8065	99	4.32	5.28
	1.03	1.2	M	54.23	165	72		2009-07-17	2009-07-27	9	1		71	109	26.4463	218	0.84	1.68
3.1	1.12	1	M	45.77	170	76	2a/2c	2009-07-07	2009-07-14	7	2		144	145	26.2976	99	3.96	5.52
4.1	1.15	1	M	47.55	173	108.5	2a2c	2009-07-16	2009-08-03	7	2	1100000	85	111	36.2525	50	4.56	7.68
4.5	1.03	0	M	41.66	185	78	2a/2c	2009-08-07	2009-08-14	9	2		152	335	22.7904	180	2.28	1.92
	1.01	0.4	M	57.98	168	78	1a	2009-07-21	2009-07-30	10	3	607029	71	103	27.6361	131	1.44	3.12
	0.96	1.2	M	30.31	176	75	2	2009-04-09	2009-05-21	5	1		104	280	24.2123	177	1.56	1.08
	1.03	1.6	M	46.67	168	60	3a	2009-08-05	2009-08-31	7	1		51	86	21.2585	122	1.08	2.16
	1	1.2	F	61.33	149	58	2	2009-07-13	2009-07-27	10	3		224	243	26.1249	185	3.24	4.8
	1.1	1	M	69.45	156	60	2a/2c	2009-07-29	2009-08-06	9	4		103	96	24.6548	146	1.92	5.04
	1.04	0.6	F	57.41	150	51	2a2c	2009-08-14	2009-08-21	8	3		106	114	22.6667	195	1.44	2.88
	0.98	0.5	M	51.32	170.8	74	1b	2009-07-03	2009-07-23	5	1		49	81	25.3662	67	1.92	4.2
	1.13	1.8	M	45.79	160	65	2a/2c	2009-08-20	2009-08-28	10	2		123	278	25.3906	188	1.8	1.8
4.7	1.04	0.7	F	53.72	155	70	1b	2009-08-04	2009-08-20	7	3	355191	72	101	29.1363	124	1.56	3.12
4.5	0.97		M	44.8	167	69	2a2c	2009-10-09	2009-10-23	7	2	21161	73	110	24.7409	166	1.2	1.92
	0.97		F	37.93	160	80	1b	2009-06-30	2009-07-06	10	1		96	131	31.25	363	0.72	0.84
	1.03		F	26.6	160	53		2009-10-01	2009-12-04	7	1	1076	70	97	20.7031	231	0.84	0.84
4.1	1.04		M	53.09	160	78	1b	2010-10-05	2011-03-21	6	4	415036	88	149	30.4688	158	1.56	2.4
	1.04		M	38.06	168	75	1b	2002-08-05	2002-08-22	9	0	2200000	141	405	26.5731	263	1.44	0.96
